# Supplementary material for: Comparative Transcriptome Analysis Reveals Genes Associated with the Gossypol Synthesis and Gland Morphogenesis in Gossypium hirsutum
Source: Genes (Basel). 2022 Aug 15;13(8):1452. doi: 10.3390/genes13081452 (PMC9408450; doi:10.3390/genes13081452)
Supplement: Supplementary file 1 [file genes-13-01452-s001.zip]

Archive with 6 entries (6 files):
- figures/Figure S1_Correlation_analysis_of_12_samples.jpg
- figures/Figure S2_enrichment_analysis_of_salmon.jpg
- figures/Figure S3_enrichment_analysis_of_blue.jpg
- figures/Figure S4_enrichment_analysis_of_brown.jpg
- figures/Figure S5_enrichment_analysis_of_magenta.jpg
- genes-1835307-supplementary.xlsx
