# Supplementary material for: Comparative Transcriptome Analysis Reveals Genes Associated with the Gossypol Synthesis and Gland Morphogenesis in Gossypium hirsutum
Source: Genes (Basel). 2022 Aug 15;13(8):1452. doi: 10.3390/genes13081452 (PMC9408450; doi:10.3390/genes13081452)
Supplement: Supplementary file 1 [file genes-13-01452-s001.zip › genes-1835307-supplementary.xlsx]

## Sheet: Table S1
Table S1 Quality of transcriptome sequencing
sample	raw_reads	clean_reads	clean_bases	error_rate	Q20	Q30	GC_pct
GlandedLeaf_1	77246096	73177046	10.98G	0.03	97.99	94.09	43.54
GlandedLeaf_2	76673920	72548838	10.88G	0.03	98	94.12	43.54
GlandedLeaf_3	77776038	73591856	11.04G	0.02	98.05	94.18	43.63
GlandedOvule_1	75886900	71903192	10.79G	0.03	97.86	93.78	44.37
GlandedOvule_2	76183052	70482134	10.57G	0.03	97.94	94.02	43.64
GlandedOvule_3	78552452	74388966	11.16G	0.03	97.99	94.09	44.54
GlandlessLeaf_1	76917784	71253782	10.69G	0.03	97.62	93.12	44.37
GlandlessLeaf_2	77944390	70657610	10.6G	0.03	97.42	92.71	44.04
GlandlessLeaf_3	77500414	70745202	10.61G	0.03	97.58	92.98	44.01
GlandlessOvule_1	77075730	72622618	10.89G	0.02	98.11	94.29	44.27
GlandlessOvule_2	75837284	71864678	10.78G	0.03	97.35	92.59	43.74
GlandlessOvule_3	75783186	72030426	10.8G	0.03	96.76	91.09	43.87

## Sheet: Table S2
Table S2 Gene mapping rate
sample	total_reads	total_map	unique_map	multi_map	read1_map	read2_map	positive_map	negative_map	splice_map	unsplice_map	proper_map	exon	intron	intergenic
GlandedLeaf_1	73177046	70552583(96.41%)	67152303(91.77%)	3400280(4.65%)	33602007(45.92%)	33550296(45.85%)	33564314(45.87%)	33587989(45.9%)	23595130(32.24%)	43557173(59.52%)	65568136(89.6%)	8054576123(76.2699%)	248752165(2.3555%)	2257291554(21.3746%)
GlandedLeaf_2	72548838	70337411(96.95%)	66822692(92.11%)	3514719(4.84%)	33462744(46.12%)	33359948(45.98%)	33404270(46.04%)	33418422(46.06%)	24033344(33.13%)	42789348(58.98%)	65186260(89.85%)	8067914026(76.6347%)	278479606(2.6452%)	2181359148(20.7201%)
GlandedLeaf_3	73591856	71146765(96.68%)	67477182(91.69%)	3669583(4.99%)	33788694(45.91%)	33688488(45.78%)	33732491(45.84%)	33744691(45.85%)	25066560(34.06%)	42410622(57.63%)	65741028(89.33%)	8280157145(77.7627%)	284007039(2.6672%)	2083813265(19.57%)
GlandedOvule_1	71903192	69711241(96.95%)	65639675(91.29%)	4071566(5.66%)	32903074(45.76%)	32736601(45.53%)	32807328(45.63%)	32832347(45.66%)	25175997(35.01%)	40463678(56.28%)	63942760(88.93%)	8671012866(83.1014%)	101058672(0.9685%)	1662183059(15.9301%)
GlandedOvule_2	70482134	68255311(96.84%)	64348213(91.3%)	3907098(5.54%)	32217248(45.71%)	32130965(45.59%)	32164681(45.64%)	32183532(45.66%)	23792710(33.76%)	40555503(57.54%)	62966956(89.34%)	7940370089(77.7328%)	213553550(2.0906%)	2061028190(20.1766%)
GlandedOvule_3	74388966	69267596(93.12%)	65048743(87.44%)	4218853(5.67%)	32544650(43.75%)	32504093(43.69%)	32513796(43.71%)	32534947(43.74%)	25381484(34.12%)	39667259(53.32%)	63517974(85.39%)	8332256405(80.3624%)	226135324(2.181%)	1809955655(17.4565%)
GlandlessLeaf_1	71253782	68942361(96.76%)	64428637(90.42%)	4513724(6.33%)	32290670(45.32%)	32137967(45.1%)	32197660(45.19%)	32230977(45.23%)	25251890(35.44%)	39176747(54.98%)	63208398(88.71%)	8371767407(81.1028%)	188381748(1.825%)	1762261907(17.0722%)
GlandlessLeaf_2	70657610	68128172(96.42%)	63657514(90.09%)	4470658(6.33%)	31945757(45.21%)	31711757(44.88%)	31810352(45.02%)	31847162(45.07%)	24656694(34.9%)	39000820(55.2%)	62377684(88.28%)	8188794123(80.2792%)	194207811(1.9039%)	1817388837(17.8169%)
GlandlessLeaf_3	70745202	68140228(96.32%)	63722224(90.07%)	4418004(6.24%)	31948511(45.16%)	31773713(44.91%)	31844819(45.01%)	31877405(45.06%)	24657070(34.85%)	39065154(55.22%)	62383766(88.18%)	8144045319(79.833%)	220757239(2.164%)	1836544984(18.003%)
GlandlessOvule_1	72622618	70289139(96.79%)	66512094(91.59%)	3777045(5.2%)	33271807(45.81%)	33240287(45.77%)	33246046(45.78%)	33266048(45.81%)	25204925(34.71%)	41307169(56.88%)	64911116(89.38%)	8394113469(79.797%)	160636836(1.5271%)	1964579665(18.6759%)
GlandlessOvule_2	71864678	69156111(96.23%)	65508238(91.15%)	3647873(5.08%)	32763650(45.59%)	32744588(45.56%)	32745930(45.57%)	32762308(45.59%)	24347128(33.88%)	41161110(57.28%)	63668000(88.59%)	8155294349(78.8121%)	208185320(2.0119%)	1984284544(19.176%)
GlandlessOvule_3	72030426	69040363(95.85%)	65559060(91.02%)	3481303(4.83%)	32781949(45.51%)	32777111(45.5%)	32766158(45.49%)	32792902(45.53%)	23834420(33.09%)	41724640(57.93%)	63430592(88.06%)	8102627639(78.4515%)	204556281(1.9806%)	2021012612(19.5679%)

## Sheet: Table S3
Table S3 DEG that exists both in the comparison of glanded cotton and glandless cotton leaves and the comparison of glanded cotton and glandless cotton ovules
gene_id	gene_description	tf_family
Gohir.A01G059300	PF00170:bZIP transcription factor	bZIP_1
Gohir.D13G072600	P52551.2 RecName: Full=Myb-related protein B; Short=B-Myb; AltName: Full=Myb-like protein 2; AltName: Full=Myb-related protein 1; AltName: Full=XMYB1 && PF13921:Myb-like DNA-binding domain	0
Gohir.D10G243300	PF00249:Myb-like DNA-binding domain	0
Gohir.D10G206900	PF00067:Cytochrome P450	0
Gohir.D10G218500	PF00544:Pectate lyase	0
Gohir.D08G031200	PF00627:UBA/TS-N domain|PF02148:Zn-finger in ubiquitin-hydrolases and other protein|PF00443:Ubiquitin carboxyl-terminal hydrolase	0
Gohir.D10G076500	PF00295:Glycosyl hydrolases family 28	0
Gohir.D12G206633	PF00249:Myb-like DNA-binding domain|PF14379:MYB-CC type transfactor, LHEQLE motif	0
Gohir.D12G222900	PF00067:Cytochrome P450	0
Gohir.D13G032000	Q9CAA9.1 RecName: Full=Transcription factor bHLH49; AltName: Full=Basic helix-loop-helix protein 49; Short=AtbHLH49; Short=bHLH 49; AltName: Full=Protein ACTIVATOR FOR CELL ELONGATION 1; AltName: Full=Transcription factor EN 82; AltName: Full=bHLH transcription factor bHLH049 && PF00010:Helix-loop-helix DNA-binding domain	0
Gohir.A05G155800	PF16420:Ubiquitin-like modifier-activating enzyme ATG7 N-terminus|PF00899:ThiF family	-
Gohir.D01G051600	Q8GUK7.1 RecName: Full=E3 ubiquitin-protein ligase RMA3; AltName: Full=Protein RING membrane-anchor 3 && PF13923:Zinc finger, C3HC4 type (RING finger)	-
Gohir.A12G187100	PF00544:Pectate lyase	-
Gohir.A06G065900	PF00847:AP2 domain	AP2
Gohir.D05G236200	PF00847:AP2 domain	AP2
Gohir.A12G196300	PF00847:AP2 domain	AP2
Gohir.A11G110000	PF00170:bZIP transcription factor	bZIP_1
Gohir.A06G026400	Q6NKN9.1 RecName: Full=Transcription factor bHLH74; AltName: Full=Basic helix-loop-helix protein 74; Short=AtbHLH74; Short=bHLH 74; AltName: Full=Protein ACTIVATOR FOR CELL ELONGATION 2; AltName: Full=Transcription factor EN 90; AltName: Full=bHLH transcription factor bHLH074 && PF00010:Helix-loop-helix DNA-binding domain	HLH
Gohir.A10G030900	PF00657:GDSL-like Lipase/Acylhydrolase	Lipase_GDSL
Gohir.A09G168000	PF01187:Macrophage migration inhibitory factor (MIF)	MIF
Gohir.A05G020700	PF00249:Myb-like DNA-binding domain	Myb_DNA-binding
Gohir.A02G114800	PF00067:Cytochrome P450	p450
Gohir.A07G079400	PF00067:Cytochrome P450	p450
Gohir.A10G235200	PF00067:Cytochrome P450	p450
Gohir.D01G034700	PF00179:Ubiquitin-conjugating enzyme	UQ_con
Gohir.A01G000600	-	-
Gohir.A01G005900	PF03161:LAGLIDADG DNA endonuclease family	-
Gohir.A01G052200	PF14380:Wall-associated receptor kinase C-terminal|PF00069:Protein kinase domain	Pkinase
Gohir.A01G052500	PF01363:FYVE zinc finger|PF04366:Las17-binding protein actin regulator	FYVE
Gohir.A01G052900	-	-
Gohir.A01G064050	PF13639:Ring finger domain	-
Gohir.A01G092700	PF05701:Weak chloroplast movement under blue light	-
Gohir.A01G101300	PF05193:Peptidase M16 inactive domain|PF00675:Insulinase (Peptidase family M16)	-
Gohir.A01G121300	PF00069:Protein kinase domain|PF13855:Leucine rich repeat	Pkinase
Gohir.A01G130811	-	-
Gohir.A01G142100	-	-
Gohir.A01G154500	Q9FZK1.1 RecName: Full=F-box only protein 6 && PF00646:F-box domain	F-box
Gohir.A01G161500	-	-
Gohir.A01G165400	Q9SKQ2.1 RecName: Full=Dirigent protein 4; Short=AtDIR4; Flags: Precursor && PF03018:Dirigent-like protein	-
Gohir.A01G166100	PF00314:Thaumatin family	Thaumatin
Gohir.A01G175400	PF01918:Alba	-
Gohir.A01G192300	PF05553:Cotton fibre expressed protein	-
Gohir.A01G208900	PF00274:Fructose-bisphosphate aldolase class-I	-
Gohir.A01G210200	PF05003:Protein of unknown function (DUF668)|PF11961:Domain of unknown function (DUF3475)	-
Gohir.A01G210840	-	-
Gohir.A01G218300	PF16865:Glutathione S-transferase, C-terminal domain|PF13417:Glutathione S-transferase, N-terminal domain	-
Gohir.A01G221200	PF05920:Homeobox KN domain|PF07526:Associated with HOX	POX
Gohir.A01G227200	PF12295:Symplekin tight junction protein C terminal|PF11935:Domain of unknown function (DUF3453)	-
Gohir.A02G002100	PF01991:ATP synthase (E/31 kDa) subunit	-
Gohir.A02G004200	PF13724:DNA-binding domain|PF04844:Transcriptional repressor, ovate	-
Gohir.A02G012500	PF00814:Glycoprotease family	Peptidase_M22
Gohir.A02G032000	PF07466:Protein of unknown function (DUF1517)	-
Gohir.A02G036503	-	-
Gohir.A02G045200	PF03110:SBP domain	SBP
Gohir.A02G049200	PF05498:Rapid ALkalinization Factor (RALF)	-
Gohir.A02G110200	Q0WPW4.1 RecName: Full=1-aminocyclopropane-1-carboxylate oxidase 5; Short=ACC oxidase 5; Short=AtACO5 && PF03171:2OG-Fe(II) oxygenase superfamily|PF14226:non-haem dioxygenase in morphine synthesis N-terminal	2OG-FeII_Oxy
Gohir.A02G114100	PF02470:MlaD protein	-
Gohir.A02G119200	PF00230:Major intrinsic protein	-
Gohir.A02G146601	-	-
Gohir.A02G162600	Q12010.1 RecName: Full=Probable vacuolar amino acid transporter YPQ1; AltName: Full=PQ-loop repeat-containing protein 1 && PF04193:PQ loop repeat	-
Gohir.A03G014874	-	-
Gohir.A03G016300	PF13419:Haloacid dehalogenase-like hydrolase	-
Gohir.A03G017500	PF00106:short chain dehydrogenase	adh_short
Gohir.A03G019100	O81108.1 RecName: Full=Calcium-transporting ATPase 2, plasma membrane-type; AltName: Full=Ca(2+)-ATPase isoform 2 && PF00690:Cation transporter/ATPase, N-terminus|PF00122:E1-E2 ATPase|PF12515:Ca2+-ATPase N terminal autoinhibitory domain	E1-E2_ATPase
Gohir.A03G019200	PF13867:Sin3 binding region of histone deacetylase complex subunit SAP30	-
Gohir.A03G023200	-	-
Gohir.A03G023400	-	-
Gohir.A03G052800	PF01163:RIO1 family	-
Gohir.A03G056100	Q5S1W2.2 RecName: Full=Protein BONZAI 2 && PF00168:C2 domain|PF07002:Copine	C2
Gohir.A03G057100	-	-
Gohir.A03G099800	-	-
Gohir.A03G123638	-	-
Gohir.A03G142200	PF00134:Cyclin, N-terminal domain|PF02984:Cyclin, C-terminal domain	Cyclin_C
Gohir.A03G143001	Q39264.1 RecName: Full=Zinc finger protein 5 && -	-
Gohir.A03G148100	PF00481:Protein phosphatase 2C	PP2C
Gohir.A03G155550	-	-
Gohir.A03G157500	PF01086:Clathrin light chain	-
Gohir.A03G160200	-	-
Gohir.A03G184300	-	-
Gohir.A03G217500	-	-
Gohir.A04G003600	-	-
Gohir.A04G024600	PF06749:Protein of unknown function (DUF1218)	-
Gohir.A04G033400	-	-
Gohir.A04G092200	PF02383:SacI homology domain	-
Gohir.A04G096800	PF07059:Protein of unknown function (DUF1336)	-
Gohir.A04G102000	PF03321:GH3 auxin-responsive promoter	-
Gohir.A04G104100	PF00097:Zinc finger, C3HC4 type (RING finger)	zf-C3HC4
Gohir.A04G110300	Q9ZW85.1 RecName: Full=3-isopropylmalate dehydratase small subunit 3; AltName: Full=AtLEUD3; AltName: Full=Isopropylmalate isomerase small subunit 3; Flags: Precursor && PF00694:Aconitase C-terminal domain	-
Gohir.A04G127300	-	-
Gohir.A05G006100	PF00025:ADP-ribosylation factor family	Arf
Gohir.A05G027900	P46290.1 RecName: Full=60S ribosomal protein L31 && PF01198:Ribosomal protein L31e	Ribosomal_L31e
Gohir.A05G029900	PF01593:Flavin containing amine oxidoreductase	Amino_oxidase
Gohir.A05G039200	PF07650:KH domain|PF00189:Ribosomal protein S3, C-terminal domain	-
Gohir.A05G077950	PF04564:U-box domain	U-box
Gohir.A05G080800	B8B9K6.1 RecName: Full=60S ribosomal protein L10a >B7F845.1 RecName: Full=60S ribosomal protein L10a && PF00687:Ribosomal protein L1p/L10e family	-
Gohir.A05G105200	PF00194:Eukaryotic-type carbonic anhydrase	-
Gohir.A05G106600	PF00403:Heavy-metal-associated domain	HMA
Gohir.A05G108100	PF07714:Protein tyrosine kinase	Pkinase_Tyr
Gohir.A05G123100	-	-
Gohir.A05G167800	PF00010:Helix-loop-helix DNA-binding domain	HLH
Gohir.A05G168500	PF00786:P21-Rho-binding domain	PBD
Gohir.A05G173900	PF03171:2OG-Fe(II) oxygenase superfamily|PF14226:non-haem dioxygenase in morphine synthesis N-terminal	2OG-FeII_Oxy
Gohir.A05G175500	PF01746:tRNA (Guanine-1)-methyltransferase	-
Gohir.A05G185000	-	-
Gohir.A05G191400	-	-
Gohir.A05G242700	PF01988:VIT family	DUF125
Gohir.A05G252400	PF13417:Glutathione S-transferase, N-terminal domain	-
Gohir.A05G269550	-	-
Gohir.A05G283600	PF00685:Sulfotransferase domain	Sulfotransfer_1
Gohir.A05G290400	PF09258:Glycosyl transferase family 64 domain	-
Gohir.A05G296400	PF02375:jmjN domain|PF02373:JmjC domain, hydroxylase	JmjC
Gohir.A05G310400	PF13637:Ankyrin repeats (many copies)|PF03859:CG-1 domain|PF01833:IPT/TIG domain	CG-1
Gohir.A05G319200	-	-
Gohir.A05G341100	PF12796:Ankyrin repeats (3 copies)|PF13857:Ankyrin repeats (many copies)	-
Gohir.A05G347400	PF02330:Mitochondrial glycoprotein	-
Gohir.A05G362100	PF05542:Protein of unknown function (DUF760)	-
Gohir.A05G390400	-	-
Gohir.A05G394150	-	-
Gohir.A06G007400	PF05920:Homeobox KN domain|PF07526:Associated with HOX	POX
Gohir.A06G063400	PF04367:Protein of unknown function (DUF502)	-
Gohir.A06G068000	-	-
Gohir.A06G074900	PF12165:Domain of unknown function (DUF3594)	-
Gohir.A06G082800	PF00924:Mechanosensitive ion channel	-
Gohir.A06G085900	PF00271:Helicase conserved C-terminal domain|PF00270:DEAD/DEAH box helicase	DEAD
Gohir.A06G096400	-	-
Gohir.A06G098400	PF02485:Core-2/I-Branching enzyme	-
Gohir.A06G123400	-	-
Gohir.A06G137100	PF03188:Eukaryotic cytochrome b561	Cytochrom_B561
Gohir.A06G149100	-	-
Gohir.A06G165300	-	-
Gohir.A06G179300	PF13639:Ring finger domain	-
Gohir.A06G180400	-	-
Gohir.A06G182000	PF04116:Fatty acid hydroxylase superfamily	-
Gohir.A06G183200	-	-
Gohir.A06G185942	O64789.1 RecName: Full=Probable disease resistance protein At1g61310 && PF00931:NB-ARC domain	NB-ARC
Gohir.A06G193000	PF01926:50S ribosome-binding GTPase|PF16897:C-terminal region of MMR_HSR1 domain|PF02824:TGS domain	-
Gohir.A06G203400	Q9SUA4.1 RecName: Full=Oligopeptide transporter 5; Short=AtOPT5 && PF03169:OPT oligopeptide transporter protein	OPT
Gohir.A07G003000	PF01643:Acyl-ACP thioesterase|PF12590:Acyl-ATP thioesterase	-
Gohir.A07G028100	PF06886:Targeting protein for Xklp2 (TPX2)	-
Gohir.A07G030500	PF08568:Uncharacterised protein family, YAP/Alf4/glomulin	-
Gohir.A07G052400	PF10250:GDP-fucose protein O-fucosyltransferase	-
Gohir.A07G057500	PF01248:Ribosomal protein L7Ae/L30e/S12e/Gadd45 family	-
Gohir.A07G058600	PF02701:Dof domain, zinc finger	zf-Dof
Gohir.A07G065500	PF00106:short chain dehydrogenase	adh_short
Gohir.A07G084227	PF00072:Response regulator receiver domain|PF00249:Myb-like DNA-binding domain	Response_reg
Gohir.A07G088100	PF13639:Ring finger domain	-
Gohir.A07G132500	PF03364:Polyketide cyclase / dehydrase and lipid transport	-
Gohir.A07G137600	PF02681:Divergent PAP2 family	-
Gohir.A07G154950	PF00069:Protein kinase domain|PF08263:Leucine rich repeat N-terminal domain|PF13855:Leucine rich repeat	Pkinase
Gohir.A07G179800	PF01323:DSBA-like thioredoxin domain	DSBA
Gohir.A07G179900	-	-
Gohir.A07G181750	-	-
Gohir.A07G201600	Q9FKA9.1 RecName: Full=Protein LATE FLOWERING && -	-
Gohir.A07G217600	PF02943:Ferredoxin thioredoxin reductase catalytic beta chain	-
Gohir.A07G222900	PF06732:Pescadillo N-terminus|PF16589:BRCT domain, a BRCA1 C-terminus domain	-
Gohir.A07G226400	-	-
Gohir.A07G229300	-	-
Gohir.A08G000020	-	-
Gohir.A08G002500	PF13637:Ankyrin repeats (many copies)	-
Gohir.A08G034900	PF14009:Domain of unknown function (DUF4228)	-
Gohir.A08G043100	P22242.1 RecName: Full=Desiccation-related protein PCC13-62; Flags: Precursor [Craterostigma plantagineum] && PF13668:Ferritin-like domain	-
Gohir.A08G067800	Q9SY07.1 RecName: Full=Pentatricopeptide repeat-containing protein At4g02820, mitochondrial; Flags: Precursor && PF13041:PPR repeat family	-
Gohir.A08G101032	Q84J88.1 RecName: Full=Heavy metal-associated isoprenylated plant protein 36; Short=AtHIP36; Flags: Precursor && PF00403:Heavy-metal-associated domain	HMA
Gohir.A08G109000	PF01545:Cation efflux family	-
Gohir.A08G110200	-	-
Gohir.A08G119100	-	-
Gohir.A08G153600	PF01553:Acyltransferase|PF14829:Glycerol-3-phosphate acyltransferase N-terminal	Acyltransferase
Gohir.A08G160150	-	-
Gohir.A08G164900	PF13962:Domain of unknown function|PF12796:Ankyrin repeats (3 copies)	-
Gohir.A08G170000	PF00892:EamA-like transporter family	DUF6
Gohir.A08G189000	PF00063:Myosin head (motor domain)	Myosin_head
Gohir.A08G190100	PF04280:Tim44-like domain	-
Gohir.A08G195500	-	-
Gohir.A08G210700	PF08613:Cyclin	-
Gohir.A08G214200	PF01282:Ribosomal protein S24e	Ribosomal_S24e
Gohir.A08G224500	PF00646:F-box domain|PF14299:Phloem protein 2	F-box
Gohir.A08G224800	PF00642:Zinc finger C-x8-C-x5-C-x3-H type (and similar)	zf-CCCH
Gohir.A08G237700	PF08241:Methyltransferase domain	Methyltransf_11
Gohir.A09G005300	PF02620:Uncharacterized ACR, COG1399	-
Gohir.A09G008500	PF01399:PCI domain	-
Gohir.A09G011300	PF13041:PPR repeat family	-
Gohir.A09G027900	PF00462:Glutaredoxin	-
Gohir.A09G034200	PF01399:PCI domain	-
Gohir.A09G044500	PF00338:Ribosomal protein S10p/S20e	Ribosomal_S10
Gohir.A09G063300	PF03893:Lipase 3 N-terminal region|PF01764:Lipase (class 3)	Lipase_3
Gohir.A09G086632	Q9SJK3.2 RecName: Full=Protein argonaute 5 && PF02171:Piwi domain	Piwi
Gohir.A09G086900	PF16488:Argonaute linker 2 domain|PF16487:Mid domain of argonaute|PF16486:N-terminal domain of argonaute|PF02171:Piwi domain|PF02170:PAZ domain|PF08699:Argonaute linker 1 domain	Piwi
Gohir.A09G100100	PF11250:Fantastic Four meristem regulator	-
Gohir.A09G113000	Q56YN3.2 RecName: Full=NAD(H) kinase 1; Short=AtNADK-1 && PF01513:ATP-NAD kinase	NAD_kinase
Gohir.A09G121500	Q9M2L4.1 RecName: Full=Putative calcium-transporting ATPase 11, plasma membrane-type; AltName: Full=Ca(2+)-ATPase isoform 11 && PF00689:Cation transporting ATPase, C-terminus|PF00690:Cation transporter/ATPase, N-terminus|PF00122:E1-E2 ATPase|PF12515:Ca2+-ATPase N terminal autoinhibitory domain|PF12710:haloacid dehalogenase-like hydrolase	E1-E2_ATPase
Gohir.A09G135200	-	-
Gohir.A09G144001	-	-
Gohir.A09G152600	-	-
Gohir.A09G156100	PF00248:Aldo/keto reductase family	Aldo_ket_red
Gohir.A09G159600	Q6AWW5.1 RecName: Full=Ankyrin repeat-containing protein At5g02620 && PF13962:Domain of unknown function|PF12796:Ankyrin repeats (3 copies)	-
Gohir.A09G160500	PF13417:Glutathione S-transferase, N-terminal domain|PF13410:Glutathione S-transferase, C-terminal domain	-
Gohir.A09G160600	PF06203:CCT motif|PF00072:Response regulator receiver domain	Response_reg
Gohir.A09G163400	-	-
Gohir.A09G195000	PF04043:Plant invertase/pectin methylesterase inhibitor	-
Gohir.A09G210500	PF01190:Pollen proteins Ole e I like	-
Gohir.A09G244350	-	-
Gohir.A09G244900	PF04055:Radical SAM superfamily	Radical_SAM
Gohir.A09G247400	PF01248:Ribosomal protein L7Ae/L30e/S12e/Gadd45 family	-
Gohir.A10G013700	-	-
Gohir.A10G025300	PF13041:PPR repeat family	-
Gohir.A10G029900	PF00271:Helicase conserved C-terminal domain|PF04408:Helicase associated domain (HA2)|PF07717:Oligonucleotide/oligosaccharide-binding (OB)-fold	DUF1605
Gohir.A10G068160	PF01789:PsbP	-
Gohir.A10G107900	PF01657:Salt stress response/antifungal	-
Gohir.A10G122100	-	-
Gohir.A10G126400	PF00534:Glycosyl transferases group 1|PF05116:Sucrose-6F-phosphate phosphohydrolase|PF00862:Sucrose synthase	Glycos_transf_1
Gohir.A10G128800	PF00501:AMP-binding enzyme	AMP-binding
Gohir.A10G128900	PF05694:56kDa selenium binding protein (SBP56)	-
Gohir.A10G179700	Q9SG96.1 RecName: Full=RING-H2 finger protein ATL72; AltName: Full=RING-type E3 ubiquitin transferase ATL72 && PF13639:Ring finger domain	-
Gohir.A10G205600	PF00583:Acetyltransferase (GNAT) family	Acetyltransf_1
Gohir.A10G211800	A7WM73.1 RecName: Full=Beta-hexosaminidase 1; AltName: Full=Beta-GlcNAcase 1; AltName: Full=Beta-N-acetylhexosaminidase 1; AltName: Full=Beta-hexosaminidase 2; Short=AtHEX2; AltName: Full=N-acetyl-beta-glucosaminidase 1; Flags: Precursor && PF00728:Glycosyl hydrolase family 20, catalytic domain|PF14845:beta-acetyl hexosaminidase like	Glyco_hydro_20
Gohir.A10G226900	PF00201:UDP-glucoronosyl and UDP-glucosyl transferase	UDPGT
Gohir.A11G002950	PF00641:Zn-finger in Ran binding protein and others	zf-RanBP
Gohir.A11G003800	PF00306:ATP synthase alpha/beta chain, C terminal domain|PF00006:ATP synthase alpha/beta family, nucleotide-binding domain|PF02874:ATP synthase alpha/beta family, beta-barrel domain	ATP-synt_ab
Gohir.A11G017500	PF13639:Ring finger domain	-
Gohir.A11G036600	PF04185:Phosphoesterase family	Phosphoesterase
Gohir.A11G039100	PF00565:Staphylococcal nuclease homologue|PF00567:Tudor domain	-
Gohir.A11G050600	-	-
Gohir.A11G060800	Q9SJG6.1 RecName: Full=Pentatricopeptide repeat-containing protein At2g42920, chloroplastic; Flags: Precursor && PF13041:PPR repeat family|PF12854:PPR repeat|PF01535:PPR repeat	PPR
Gohir.A11G063800	PF12046:Protein of unknown function (DUF3529)	-
Gohir.A11G114400	PF01776:Ribosomal L22e protein family	-
Gohir.A11G143900	PF01728:FtsJ-like methyltransferase|PF01479:S4 domain	S4
Gohir.A11G168100	Q9LFT0.1 RecName: Full=Protein trichome birefringence-like 19 && PF13839:GDSL/SGNH-like Acyl-Esterase family found in Pmr5 and Cas1p|PF14416:PMR5 N terminal Domain	-
Gohir.A11G180828	PF01938:TRAM domain|PF00919:Uncharacterized protein family UPF0004|PF04055:Radical SAM superfamily	Radical_SAM
Gohir.A11G189400	PF05659:Arabidopsis broad-spectrum mildew resistance protein RPW8|PF00931:NB-ARC domain	NB-ARC
Gohir.A11G191800	PF13499:EF-hand domain pair	-
Gohir.A11G201900	PF00168:C2 domain	C2
Gohir.A11G209300	Q9LSK9.1 RecName: Full=Uncharacterized protein At5g65660 && -	-
Gohir.A11G211000	PF00046:Homeobox domain|PF02183:Homeobox associated leucine zipper	Homeobox
Gohir.A11G215000	-	-
Gohir.A11G271200	Q84J70.1 RecName: Full=Protein DEHYDRATION-INDUCED 19 homolog 3; Short=AtDi19-3 && PF05605:Drought induced 19 protein (Di19), zinc-binding|PF14571:Stress-induced protein Di19, C-terminal	-
Gohir.A11G278500	PF00069:Protein kinase domain|PF01453:D-mannose binding lectin	Pkinase
Gohir.A11G282773	Q08235.2 RecName: Full=Ribosome biogenesis protein BRX1 && PF04427:Brix domain	-
Gohir.A11G309700	PF00931:NB-ARC domain	NB-ARC
Gohir.A11G323200	PF00201:UDP-glucoronosyl and UDP-glucosyl transferase	UDPGT
Gohir.A12G001900	PF07992:Pyridine nucleotide-disulphide oxidoreductase	Pyr_redox_2
Gohir.A12G045000	PF02798:Glutathione S-transferase, N-terminal domain|PF00043:Glutathione S-transferase, C-terminal domain|PF00647:Elongation factor 1 gamma, conserved domain	GST_N
Gohir.A12G050100	-	-
Gohir.A12G050150	-	-
Gohir.A12G055700	-	-
Gohir.A12G072600	PF12937:F-box-like	-
Gohir.A12G091600	Q3AF07.1 RecName: Full=Chaperone protein DnaJ && PF00226:DnaJ domain|PF13370:4Fe-4S single cluster domain of Ferredoxin I	DnaJ
Gohir.A12G119932	Q9SYI0.2 RecName: Full=Protein translocase subunit SECA1, chloroplastic; Short=AtcpSecA; AltName: Full=Protein ALBINO OR GLASSY YELLOW 1; Flags: Precursor && PF07517:SecA DEAD-like domain	-
Gohir.A12G120200	PF00664:ABC transporter transmembrane region|PF00005:ABC transporter	ABC_membrane
Gohir.A12G133600	PF00935:Ribosomal protein L44	-
Gohir.A12G134600	PF07973:Threonyl and Alanyl tRNA synthetase second additional domain|PF01411:tRNA synthetases class II (A)	-
Gohir.A12G135360	PF03000:NPH3 family	-
Gohir.A12G136200	PF00789:UBX domain	UBX
Gohir.A12G138000	PF03398:Regulator of Vps4 activity in the MVB pathway	-
Gohir.A12G142400	PF00171:Aldehyde dehydrogenase family	Aldedh
Gohir.A12G142500	Q8VXY7.1 RecName: Full=Equilibrative nucleotide transporter 1; Short=AtENT1; AltName: Full=Nucleoside transporter ENT1 && PF01733:Nucleoside transporter	-
Gohir.A12G144400	PF01326:Pyruvate phosphate dikinase, PEP/pyruvate binding domain	-
Gohir.A12G148200	PF10358:N-terminal C2 in EEIG1 and EHBP1 proteins	-
Gohir.A12G148300	PF00069:Protein kinase domain|PF08263:Leucine rich repeat N-terminal domain	Pkinase
Gohir.A12G148500	PF01344:Kelch motif|PF00646:F-box domain	Kelch_1
Gohir.A12G149700	-	-
Gohir.A12G153950	-	-
Gohir.A12G156266	-	-
Gohir.A12G157600	-	-
Gohir.A12G173100	-	-
Gohir.A12G174000	PF13180:PDZ domain|PF02163:Peptidase family M50	Peptidase_M50
Gohir.A12G175800	PF00005:ABC transporter	ABC_tran
Gohir.A12G176801	-	-
Gohir.A12G188100	PF10602:26S proteasome subunit RPN7|PF01399:PCI domain	-
Gohir.A12G202200	PF03055:Retinal pigment epithelial membrane protein	RPE65
Gohir.A12G234500	PF05920:Homeobox KN domain|PF07526:Associated with HOX	POX
Gohir.A12G237450	Q6K669.1 RecName: Full=Leucine aminopeptidase 2, chloroplastic; AltName: Full=Leucyl aminopeptidase 2; Short=LAP 2; AltName: Full=Proline aminopeptidase 2; AltName: Full=Prolyl aminopeptidase 2; Flags: Precursor && PF00883:Cytosol aminopeptidase family, catalytic domain	-
Gohir.A12G246100	PF01849:NAC domain	-
Gohir.A12G256900	PF03283:Pectinacetylesterase	-
Gohir.A12G275500	-	-
Gohir.A12G276950	-	-
Gohir.A13G002600	PF05834:Lycopene cyclase protein	-
Gohir.A13G006900	PF01283:Ribosomal protein S26e	-
Gohir.A13G012900	PF03514:GRAS domain family	GRAS
Gohir.A13G018901	-	-
Gohir.A13G043900	-	-
Gohir.A13G053526	Q9SX29.1 RecName: Full=ATP-dependent Clp protease adapter protein CLPS1, chloroplastic; Flags: Precursor && PF02617:ATP-dependent Clp protease adaptor protein ClpS	-
Gohir.A13G065300	PF01501:Glycosyl transferase family 8	Glyco_transf_8
Gohir.A13G069400	PF14226:non-haem dioxygenase in morphine synthesis N-terminal|PF03171:2OG-Fe(II) oxygenase superfamily	2OG-FeII_Oxy
Gohir.A13G074700	PF12428:Protein of unknown function (DUF3675)|PF12906:RING-variant domain	-
Gohir.A13G105100	PF01282:Ribosomal protein S24e	Ribosomal_S24e
Gohir.A13G112600	PF13419:Haloacid dehalogenase-like hydrolase|PF13905:Thioredoxin-like|PF01436:NHL repeat	NHL
Gohir.A13G117000	PF04720:PDDEXK-like family of unknown function	-
Gohir.A13G125001	-	-
Gohir.A13G130170	PF00564:PB1 domain|PF13414:TPR repeat	-
Gohir.A13G153000	PF00076:RNA recognition motif. (a.k.a. RRM, RBD, or RNP domain)	RRM_1
Gohir.A13G154400	PF00642:Zinc finger C-x8-C-x5-C-x3-H type (and similar)	zf-CCCH
Gohir.A13G190300	-	-
Gohir.A13G198200	PF16211:C-terminus of histone H2A|PF00125:Core histone H2A/H2B/H3/H4	Histone
Gohir.A13G199100	Q9STX2.1 RecName: Full=3-oxo-Delta(4,5)-steroid 5-beta-reductase; AltName: Full=Delta(4)-3-oxosteroid 5-beta-reductase; AltName: Full=Delta-4,5-steroid 5-beta-reductase; Short=At5beta-StR; AltName: Full=Progesterone 5-beta-reductase; Short=5beta-POR; AltName: Full=Protein VEIN PATTERNING 1 && -	-
Gohir.A13G215600	PF04078:Cell differentiation family, Rcd1-like	-
Gohir.A13G228600	PF00410:Ribosomal protein S8	-
Gohir.D01G014000	Q7XTT4.2 RecName: Full=Nucleolin 2; AltName: Full=Protein NUCLEOLIN LIKE 2 && PF00076:RNA recognition motif. (a.k.a. RRM, RBD, or RNP domain)	RRM_1
Gohir.D01G023562	-	-
Gohir.D01G036800	PF00931:NB-ARC domain	NB-ARC
Gohir.D01G048300	-	-
Gohir.D01G054400	PF08241:Methyltransferase domain	Methyltransf_11
Gohir.D01G072050	-	-
Gohir.D01G074100	-	-
Gohir.D01G078200	-	-
Gohir.D01G082800	PF16916:Dimerisation domain of Zinc Transporter|PF01545:Cation efflux family	-
Gohir.D01G108800	PF08263:Leucine rich repeat N-terminal domain|PF13855:Leucine rich repeat|PF00069:Protein kinase domain	Pkinase
Gohir.D01G113350	A0L5Z9.1 RecName: Full=50S ribosomal protein L17 && -	-
Gohir.D01G125300	PF00046:Homeobox domain|PF04618:HD-ZIP protein N terminus|PF02183:Homeobox associated leucine zipper	Homeobox
Gohir.D01G134500	PF14228:Cell morphogenesis central region|PF14225:Cell morphogenesis C-terminal	-
Gohir.D01G195700	PF01521:Iron-sulphur cluster biosynthesis	-
Gohir.D01G197400	PF04949:Transcriptional activator	-
Gohir.D01G199100	PF05003:Protein of unknown function (DUF668)|PF11961:Domain of unknown function (DUF3475)	-
Gohir.D02G014801	PF07649:C1-like domain	C1_3
Gohir.D02G015200	PF03107:C1 domain|PF07649:C1-like domain	C1_3
Gohir.D02G018700	-	-
Gohir.D02G023100	PF05653:Magnesium transporter NIPA	DUF803
Gohir.D02G026400	PF13855:Leucine rich repeat|PF08263:Leucine rich repeat N-terminal domain	LRRNT_2
Gohir.D02G026860	-	-
Gohir.D02G027400	-	-
Gohir.D02G027651	-	-
Gohir.D02G027700	PF14432:DYW family of nucleic acid deaminases|PF01535:PPR repeat	PPR
Gohir.D02G031114	-	-
Gohir.D02G032700	PF01764:Lipase (class 3)|PF00168:C2 domain	Lipase_3
Gohir.D02G033350	PF07649:C1-like domain	C1_3
Gohir.D02G036200	P50651.2 RecName: Full=Ribonucleoside-diphosphate reductase small chain A; AltName: Full=Ribonucleoside-diphosphate reductase R2A subunit; Short=AtRNR2; Short=Protein R2at; AltName: Full=Ribonucleotide reductase small subunit A && PF00268:Ribonucleotide reductase, small chain	-
Gohir.D02G040700	-	-
Gohir.D02G069500	PF05633:Protein of unknown function (DUF793)	-
Gohir.D02G072400	-	-
Gohir.D02G084700	PF00244:14-3-3 protein	-
Gohir.D02G085000	-	-
Gohir.D02G087600	PF02183:Homeobox associated leucine zipper|PF00046:Homeobox domain	Homeobox
Gohir.D02G125600	PF07891:Protein of unknown function (DUF1666)	-
Gohir.D02G171300	PF00481:Protein phosphatase 2C	PP2C
Gohir.D02G183300	-	-
Gohir.D02G183400	-	-
Gohir.D02G183800	-	-
Gohir.D02G188300	Q43316.1 RecName: Full=Porphobilinogen deaminase, chloroplastic; Short=PBG; AltName: Full=Hydroxymethylbilane synthase; Short=HMBS; AltName: Full=Pre-uroporphyrinogen synthase; AltName: Full=Protein RUGOSA1; Flags: Precursor && PF03900:Porphobilinogen deaminase, C-terminal domain|PF01379:Porphobilinogen deaminase, dipyromethane cofactor binding domain	-
Gohir.D02G214100	PF05794:T-complex protein 11	-
Gohir.D02G231450	PF02042:RWP-RK domain|PF00564:PB1 domain	RWP-RK
Gohir.D02G237000	-	-
Gohir.D02G239400	-	-
Gohir.D03G014900	PF01883:Domain of unknown function DUF59	-
Gohir.D03G017180	Q7XKA8.1 RecName: Full=Serine/threonine-protein kinase SAPK5; AltName: Full=Osmotic stress/abscisic acid-activated protein kinase 5 && PF00069:Protein kinase domain	Pkinase
Gohir.D03G025800	PF07714:Protein tyrosine kinase|PF12819:Carbohydrate-binding protein of the ER	Pkinase_Tyr
Gohir.D03G026100	PF01566:Natural resistance-associated macrophage protein	-
Gohir.D03G026300	PF00026:Eukaryotic aspartyl protease	Asp
Gohir.D03G038200	-	-
Gohir.D03G047300	PF15251:Domain of unknown function (DUF4588)	-
Gohir.D03G069001	PF03171:2OG-Fe(II) oxygenase superfamily|PF14226:non-haem dioxygenase in morphine synthesis N-terminal	2OG-FeII_Oxy
Gohir.D03G085800	PF02701:Dof domain, zinc finger	zf-Dof
Gohir.D03G092800	-	-
Gohir.D03G105200	A0A0D3MU35.1 RecName: Full=Protein ORANGE-GREEN, chloroplastic; Short=CmOr-green; AltName: Full=DnaJ-like cysteine-rich domain-containing protein Or; Flags: Precursor && -	-
Gohir.D03G106900	PF04749:PLAC8 family	-
Gohir.D03G114300	PF01163:RIO1 family	-
Gohir.D03G123500	PF13419:Haloacid dehalogenase-like hydrolase	-
Gohir.D03G127566	-	-
Gohir.D03G138700	PF03357:Snf7	ESCRT-III
Gohir.D03G139300	Q42572.2 RecName: Full=DNA ligase 1; Short=AtLIG1; AltName: Full=DNA ligase I; AltName: Full=Polydeoxyribonucleotide synthase [ATP] 1; Flags: Precursor && PF04675:DNA ligase N terminus|PF01068:ATP dependent DNA ligase domain|PF04679:ATP dependent DNA ligase C terminal region	DNA_ligase_A_M
Gohir.D03G156000	Q7XA42.2 RecName: Full=Putative disease resistance protein RGA1; AltName: Full=RGA3-blb && PF00931:NB-ARC domain	NB-ARC
Gohir.D03G160400	PF02519:Auxin responsive protein	Auxin_inducible
Gohir.D03G175800	PF00046:Homeobox domain|PF01852:START domain	START
Gohir.D03G177200	PF00271:Helicase conserved C-terminal domain|PF00270:DEAD/DEAH box helicase	DEAD
Gohir.D04G002400	PF00481:Protein phosphatase 2C	PP2C
Gohir.D04G002900	PF00335:Tetraspanin family	Tetraspannin
Gohir.D04G035000	PF00248:Aldo/keto reductase family	Aldo_ket_red
Gohir.D04G035900	-	-
Gohir.D04G050700	PF03547:Membrane transport protein	-
Gohir.D04G053000	PF14416:PMR5 N terminal Domain|PF13839:GDSL/SGNH-like Acyl-Esterase family found in Pmr5 and Cas1p	-
Gohir.D04G112260	-	-
Gohir.D04G121800	PF13419:Haloacid dehalogenase-like hydrolase	-
Gohir.D04G125500	-	-
Gohir.D04G143800	PF00097:Zinc finger, C3HC4 type (RING finger)	zf-C3HC4
Gohir.D04G163300	PF02362:B3 DNA binding domain	B3
Gohir.D04G163966	PF14372:Domain of unknown function (DUF4413)|PF02892:BED zinc finger	zf-BED
Gohir.D04G172500	PF00719:Inorganic pyrophosphatase	Pyrophosphatase
Gohir.D04G184801	PF12796:Ankyrin repeats (3 copies)	-
Gohir.D05G006950	Q60CZ8.1 RecName: Full=Putative late blight resistance protein homolog R1A-10 >Q6L438.2 RecName: Full=Putative late blight resistance protein homolog R1A-6 && PF00931:NB-ARC domain	NB-ARC
Gohir.D05G045300	-	-
Gohir.D05G047000	PF02466:Tim17/Tim22/Tim23/Pmp24 family	-
Gohir.D05G050400	-	-
Gohir.D05G064000	PF00141:Peroxidase	-
Gohir.D05G086900	-	-
Gohir.D05G098600	PF03081:Exo70 exocyst complex subunit	Exo70
Gohir.D05G107700	F4KEW8.1 RecName: Full=Protein NETWORKED 4A && PF07765:KIP1-like protein	-
Gohir.D05G113200	Q38953.2 RecName: Full=Probable pre-mRNA-splicing factor ATP-dependent RNA helicase DEAH5; AltName: Full=DEAH RNA helicase homolog PRP22 && PF00271:Helicase conserved C-terminal domain|PF00270:DEAD/DEAH box helicase|PF00575:S1 RNA binding domain|PF04408:Helicase associated domain (HA2)|PF07717:Oligonucleotide/oligosaccharide-binding (OB)-fold	HA2
Gohir.D05G118400	PF06699:GPI biosynthesis protein family Pig-F	-
Gohir.D05G145600	PF01263:Aldose 1-epimerase	Aldose_epim
Gohir.D05G149400	PF04137:Endoplasmic Reticulum Oxidoreductin 1 (ERO1)	-
Gohir.D05G159000	P51850.1 RecName: Full=Pyruvate decarboxylase 1; Short=PDC [Pisum sativum] && PF02775:Thiamine pyrophosphate enzyme, C-terminal TPP binding domain|PF00205:Thiamine pyrophosphate enzyme, central domain|PF02776:Thiamine pyrophosphate enzyme, N-terminal TPP binding domain	TPP_enzyme_N
Gohir.D05G168200	PF09805:Nucleolar protein 12 (25kDa)	-
Gohir.D05G170800	Q9FH37.1 RecName: Full=Transcription factor ILR3; AltName: Full=Basic helix-loop-helix protein 105; Short=AtbHLH105; Short=bHLH 105; AltName: Full=Protein IAA-LEUCINE RESISTANT 3; AltName: Full=Transcription factor EN 133; AltName: Full=bHLH transcription factor bHLH105 && PF00010:Helix-loop-helix DNA-binding domain	HLH
Gohir.D05G173500	PF08323:Starch synthase catalytic domain|PF16760:Starch/carbohydrate-binding module (family 53)	-
Gohir.D05G174200	PF01507:Phosphoadenosine phosphosulfate reductase family|PF00085:Thioredoxin	-
Gohir.D05G183100	PF03087:Arabidopsis protein of unknown function	-
Gohir.D05G204800	PF00481:Protein phosphatase 2C	PP2C
Gohir.D05G213000	PF00514:Armadillo/beta-catenin-like repeat	Arm
Gohir.D05G229900	Q9C9R6.2 RecName: Full=Putative pumilio homolog 7, chloroplastic; Short=APUM-7; Short=AtPUM7; Flags: Precursor && PF00806:Pumilio-family RNA binding repeat	PUF
Gohir.D05G241800	PF01842:ACT domain	ACT
Gohir.D05G255600	Q96I24.2 RecName: Full=Far upstream element-binding protein 3; Short=FUSE-binding protein 3 && PF00013:KH domain	KH_1
Gohir.D05G291601	-	-
Gohir.D05G308900	-	-
Gohir.D05G344000	PF00069:Protein kinase domain|PF13855:Leucine rich repeat|PF08263:Leucine rich repeat N-terminal domain	Pkinase
Gohir.D05G352900	PF00931:NB-ARC domain	NB-ARC
Gohir.D05G363600	-	-
Gohir.D05G385400	PF02631:RecX family	-
Gohir.D05G386800	PF02657:Fe-S metabolism associated domain|PF01722:BolA-like protein	-
Gohir.D06G008200	-	-
Gohir.D06G053200	-	-
Gohir.D06G054550	-	-
Gohir.D06G062100	PF04367:Protein of unknown function (DUF502)	-
Gohir.D06G123350	Q9XI07.1 RecName: Full=SWI/SNF complex subunit SWI3C; Short=AtSWI3C; AltName: Full=Transcription regulatory protein SWI3C && PF04433:SWIRM domain|PF16495:SWIRM-associated region 1	SWIRM
Gohir.D06G127700	-	-
Gohir.D06G186300	Q9SG96.1 RecName: Full=RING-H2 finger protein ATL72; AltName: Full=RING-type E3 ubiquitin transferase ATL72 && PF13639:Ring finger domain	-
Gohir.D06G189900	-	-
Gohir.D06G204100	PF12937:F-box-like	-
Gohir.D06G211400	PF08513:LisH|PF10607:CTLH/CRA C-terminal to LisH motif domain	0
Gohir.D06G213000	-	0
Gohir.D06G220000	PF03062:MBOAT, membrane-bound O-acyltransferase family	0
Gohir.D07G005400	-	0
Gohir.D07G059050	-	0
Gohir.D07G059100	PF01625:Peptide methionine sulfoxide reductase	0
Gohir.D07G060900	PF00271:Helicase conserved C-terminal domain|PF13959:Domain of unknown function (DUF4217)|PF00270:DEAD/DEAH box helicase	0
Gohir.D07G095000	PF02325:YGGT family	0
Gohir.D07G101201	-	0
Gohir.D07G108500	PF07992:Pyridine nucleotide-disulphide oxidoreductase	0
Gohir.D07G110300	PF14543:Xylanase inhibitor N-terminal|PF14541:Xylanase inhibitor C-terminal	0
Gohir.D07G130133	-	0
Gohir.D07G136500	-	0
Gohir.D07G141700	Q9FNQ0.1 RecName: Full=Protein LEO1 homolog; AltName: Full=Protein VERNALIZATION INDEPENDENCE 4 && PF04004:Leo1-like protein	0
Gohir.D07G147500	PF08880:QLQ|PF00176:SNF2 family N-terminal domain|PF00271:Helicase conserved C-terminal domain	0
Gohir.D07G152450	PF14372:Domain of unknown function (DUF4413)|PF05699:hAT family C-terminal dimerisation region	0
Gohir.D07G161700	PF00564:PB1 domain|PF07714:Protein tyrosine kinase	0
Gohir.D07G165639	-	0
Gohir.D07G182300	PF01764:Lipase (class 3)|PF03893:Lipase 3 N-terminal region	0
Gohir.D07G190300	PF08149:BING4CT (NUC141) domain	0
Gohir.D07G196232	PF03399:SAC3/GANP/Nin1/mts3/eIF-3 p25 family	0
Gohir.D07G224700	PF02943:Ferredoxin thioredoxin reductase catalytic beta chain	0
Gohir.D07G239000	PF01190:Pollen proteins Ole e I like	0
Gohir.D08G034400	PF00636:Ribonuclease III domain|PF14709:double strand RNA binding domain from DEAD END PROTEIN 1	0
Gohir.D08G037201	-	0
Gohir.D08G064000	Q94IR2.1 RecName: Full=Carotenoid 9,10(9',10')-cleavage dioxygenase 1; AltName: Full=Neoxanthin cleavage enzyme NC2; AltName: Full=PvCCD1; AltName: Full=PvNCED2 && PF03055:Retinal pigment epithelial membrane protein	0
Gohir.D08G067851	PF00847:AP2 domain	0
Gohir.D08G099000	-	0
Gohir.D08G117900	-	0
Gohir.D08G138900	-	0
Gohir.D08G147701	-	0
Gohir.D08G155700	PF07279:Protein of unknown function (DUF1442)	0
Gohir.D08G156300	-	0
Gohir.D08G157500	PF00635:MSP (Major sperm protein) domain	0
Gohir.D08G165700	-	0
Gohir.D08G181700	PF07714:Protein tyrosine kinase	0
Gohir.D08G188500	-	0
Gohir.D08G212500	C0LGV0.1 RecName: Full=Probable LRR receptor-like serine/threonine-protein kinase At5g48740; Flags: Precursor && PF00069:Protein kinase domain|PF12819:Carbohydrate-binding protein of the ER|PF13855:Leucine rich repeat	0
Gohir.D08G230600	PF14379:MYB-CC type transfactor, LHEQLE motif|PF00249:Myb-like DNA-binding domain	0
Gohir.D08G233733	PF01764:Lipase (class 3)	0
Gohir.D08G246600	PF16906:Ribosomal proteins L26 eukaryotic, L24P archaeal|PF00467:KOW motif	0
Gohir.D08G249700	PF00854:POT family	0
Gohir.D08G253000	-	0
Gohir.D08G264900	PF00675:Insulinase (Peptidase family M16)|PF05193:Peptidase M16 inactive domain	0
Gohir.D09G005500	PF15346:Arginine and glutamate-rich 1	0
Gohir.D09G008100	Q9SYZ9.1 RecName: Full=Transcription initiation factor TFIID subunit 8; AltName: Full=TBP-associated factor 8; Short=AtTAF8 && PF07524:Bromodomain associated	0
Gohir.D09G008500	PF12095:Protein of unknown function (DUF3571)	0
Gohir.D09G011100	PF04564:U-box domain|PF10408:Ubiquitin elongating factor core	0
Gohir.D09G028100	PF12530:Protein of unknown function (DUF3730)	0
Gohir.D09G029900	PF13920:Zinc finger, C3HC4 type (RING finger)|PF07002:Copine	0
Gohir.D09G044100	PF05684:Protein of unknown function (DUF819)	0
Gohir.D09G045200	PF02861:Clp amino terminal domain, pathogenicity island component	0
Gohir.D09G055620	PF00227:Proteasome subunit	0
Gohir.D09G055660	-	0
Gohir.D09G075400	PF00227:Proteasome subunit|PF10584:Proteasome subunit A N-terminal signature	0
Gohir.D09G077200	PF01070:FMN-dependent dehydrogenase	0
Gohir.D09G106400	PF05142:Domain of unknown function (DUF702)	0
Gohir.D09G130200	-	0
Gohir.D09G150900	PF01694:Rhomboid family	0
Gohir.D09G164440	-	0
Gohir.D09G167700	O04379.1 RecName: Full=Protein argonaute 1 && PF16488:Argonaute linker 2 domain|PF16487:Mid domain of argonaute|PF02171:Piwi domain|PF12764:Glycine-rich region of argonaut|PF16486:N-terminal domain of argonaute|PF02170:PAZ domain|PF08699:Argonaute linker 1 domain	0
Gohir.D09G191100	PF02770:Acyl-CoA dehydrogenase, middle domain|PF14749:Acyl-coenzyme A oxidase N-terminal|PF01756:Acyl-CoA oxidase	0
Gohir.D09G214400	PF07714:Protein tyrosine kinase	0
Gohir.D09G233700	PF01627:Hpt domain	0
Gohir.D09G246000	PF03109:ABC1 family	0
Gohir.D10G021600	PF12896:Anaphase-promoting complex, cyclosome, subunit 4|PF12894:Anaphase-promoting complex subunit 4 WD40 domain	0
Gohir.D10G036900	PF00069:Protein kinase domain|PF03822:NAF domain	0
Gohir.D10G040600	PF01775:Ribosomal L18ae/LX protein domain	0
Gohir.D10G071000	PF00153:Mitochondrial carrier protein	0
Gohir.D10G095600	PF13181:Tetratricopeptide repeat|PF00160:Cyclophilin type peptidyl-prolyl cis-trans isomerase/CLD	0
Gohir.D10G100600	PF03959:Serine hydrolase (FSH1)	0
Gohir.D10G108000	Q8VY52.1 RecName: Full=PsbP domain-containing protein 2, chloroplastic; AltName: Full=PsbP-related thylakoid lumenal protein 3; Flags: Precursor && PF01789:PsbP	0
Gohir.D10G108950	-	0
Gohir.D10G124000	PF00152:tRNA synthetases class II (D, K and N)|PF01336:OB-fold nucleic acid binding domain	0
Gohir.D10G130500	PF14617:U3-containing 90S pre-ribosomal complex subunit	0
Gohir.D10G186400	PF13639:Ring finger domain	0
Gohir.D10G225100	PF16363:GDP-mannose 4,6 dehydratase	0
Gohir.D10G228800	-	0
Gohir.D10G230100	PF03469:XH domain	0
Gohir.D10G233900	Q9M2S4.1 RecName: Full=L-type lectin-domain containing receptor kinase S.4; Short=LecRK-S.4; Flags: Precursor && PF00069:Protein kinase domain|PF00139:Legume lectin domain	0
Gohir.D10G237300	PF00153:Mitochondrial carrier protein	0
Gohir.D10G239300	PF00201:UDP-glucoronosyl and UDP-glucosyl transferase	0
Gohir.D10G239400	PF00201:UDP-glucoronosyl and UDP-glucosyl transferase	0
Gohir.D10G239800	PF00201:UDP-glucoronosyl and UDP-glucosyl transferase	0
Gohir.D11G009000	PF01192:RNA polymerase Rpb6	0
Gohir.D11G014000	-	0
Gohir.D11G022200	PF14226:non-haem dioxygenase in morphine synthesis N-terminal|PF03171:2OG-Fe(II) oxygenase superfamily	0
Gohir.D11G068100	PF12046:Protein of unknown function (DUF3529)	0
Gohir.D11G068700	PF10539:Development and cell death domain	0
Gohir.D11G072300	Q8L970.1 RecName: Full=Probable prolyl 4-hydroxylase 7; Short=AtP4H7 && PF03171:2OG-Fe(II) oxygenase superfamily	0
Gohir.D11G074200	-	0
Gohir.D11G081000	PF02183:Homeobox associated leucine zipper|PF00046:Homeobox domain|PF04618:HD-ZIP protein N terminus	0
Gohir.D11G088800	O65090.1 RecName: Full=Ribosomal RNA small subunit methyltransferase, chloroplastic; AltName: Full=Dimethyladenosine transferase 1C; AltName: Full=Protein PALEFACE 1; Flags: Precursor && PF00398:Ribosomal RNA adenine dimethylase	0
Gohir.D11G114200	PF00170:bZIP transcription factor	0
Gohir.D11G144100	PF00651:BTB/POZ domain|PF03000:NPH3 family	0
Gohir.D11G144400	PF00572:Ribosomal protein L13	0
Gohir.D11G151700	PF03188:Eukaryotic cytochrome b561|PF03351:DOMON domain	0
Gohir.D11G170500	PF01985:CRS1 / YhbY (CRM) domain	0
Gohir.D11G185800	PF05277:Protein of unknown function (DUF726)	0
Gohir.D11G187400	PF04055:Radical SAM superfamily|PF00919:Uncharacterized protein family UPF0004|PF01938:TRAM domain	0
Gohir.D11G207500	PF02181:Formin Homology 2 Domain	0
Gohir.D11G243200	PF02544:3-oxo-5-alpha-steroid 4-dehydrogenase	0
Gohir.D11G256800	-	0
Gohir.D11G266700	PF02810:SEC-C motif	0
Gohir.D11G305203	PF13855:Leucine rich repeat	0
Gohir.D11G309100	PF05564:Dormancy/auxin associated protein	0
Gohir.D11G342300	PF00201:UDP-glucoronosyl and UDP-glucosyl transferase	0
Gohir.D12G005001	-	0
Gohir.D12G006600	PF12490:Breast carcinoma amplified sequence 3	0
Gohir.D12G011800	P80680.1 RecName: Full=Ferredoxin-thioredoxin reductase, variable chain; Short=FTR-V; AltName: Full=Ferredoxin-thioredoxin reductase subunit A; Short=FTR-A && PF02941:Ferredoxin thioredoxin reductase variable alpha chain	0
Gohir.D12G021000	PF04788:Protein of unknown function (DUF620)	0
Gohir.D12G039000	-	0
Gohir.D12G046200	-	0
Gohir.D12G074500	PF00332:Glycosyl hydrolases family 17|PF07983:X8 domain	0
Gohir.D12G097300	O81316.1 RecName: Full=Scarecrow-like protein 6; Short=AtSCL6; AltName: Full=GRAS family protein 22; Short=AtGRAS-22; AltName: Full=SCL6-IV && PF03514:GRAS domain family	0
Gohir.D12G119800	PF02365:No apical meristem (NAM) protein	0
Gohir.D12G122000	PF00149:Calcineurin-like phosphoesterase	0
Gohir.D12G122300	PF01596:O-methyltransferase	0
Gohir.D12G122800	-	0
Gohir.D12G123800	PF00005:ABC transporter|PF00664:ABC transporter transmembrane region	0
Gohir.D12G140050	Q9M1R2.1 RecName: Full=Proline--tRNA ligase, cytoplasmic; AltName: Full=Prolyl-tRNA synthetase; Short=ProRS && PF09180:Prolyl-tRNA synthetase, C-terminal	0
Gohir.D12G143800	PF02791:DDT domain|PF00046:Homeobox domain	0
Gohir.D12G147300	PF00171:Aldehyde dehydrogenase family	0
Gohir.D12G147400	PF01733:Nucleoside transporter	0
Gohir.D12G148600	PF08442:ATP-grasp domain|PF16114:ATP citrate lyase citrate-binding	0
Gohir.D12G149800	PF05212:Protein of unknown function (DUF707)	0
Gohir.D12G152100	PF10358:N-terminal C2 in EEIG1 and EHBP1 proteins	0
Gohir.D12G152900	PF04669:Polysaccharide biosynthesis	0
Gohir.D12G154300	PF06886:Targeting protein for Xklp2 (TPX2)	0
Gohir.D12G157400	PF02518:Histidine kinase-, DNA gyrase B-, and HSP90-like ATPase|PF00512:His Kinase A (phospho-acceptor) domain|PF00072:Response regulator receiver domain|PF03924:CHASE domain	0
Gohir.D12G160300	PF00330:Aconitase family (aconitate hydratase)|PF00694:Aconitase C-terminal domain	0
Gohir.D12G163100	Q93Z37.1 RecName: Full=Protein BIG GRAIN 1-like E && -	0
Gohir.D12G178232	PF00854:POT family	0
Gohir.D12G178276	PF01459:Eukaryotic porin	0
Gohir.D12G207800	PF08544:GHMP kinases C terminal|PF00288:GHMP kinases N terminal domain	0
Gohir.D12G209100	-	0
Gohir.D12G215000	PF13837:Myb/SANT-like DNA-binding domain	0
Gohir.D12G222833	-	0
Gohir.D12G223900	PF01809:Haemolytic domain	0
Gohir.D12G229100	PF00412:LIM domain	0
Gohir.D12G232600	PF05920:Homeobox KN domain|PF07526:Associated with HOX	0
Gohir.D12G245600	PF04654:Protein of unknown function, DUF599	0
Gohir.D12G255476	PF13041:PPR repeat family|PF14432:DYW family of nucleic acid deaminases	0
Gohir.D12G268400	PF08158:NUC130/3NT domain|PF05285:SDA1	0
Gohir.D12G272500	-	0
Gohir.D12G274300	PF12014:Domain of unknown function (DUF3506)	0
Gohir.D13G003800	PF01849:NAC domain	0
Gohir.D13G015500	PF03195:Protein of unknown function DUF260	0
Gohir.D13G030500	PF00176:SNF2 family N-terminal domain|PF00271:Helicase conserved C-terminal domain	0
Gohir.D13G034000	PF05794:T-complex protein 11	0
Gohir.D13G044350	-	0
Gohir.D13G054200	PF06454:Protein of unknown function (DUF1084)	0
Gohir.D13G055700	-	0
Gohir.D13G061400	PF00155:Aminotransferase class I and II	0
Gohir.D13G070400	PF02617:ATP-dependent Clp protease adaptor protein ClpS	0
Gohir.D13G070700	PF02617:ATP-dependent Clp protease adaptor protein ClpS	0
Gohir.D13G089500	PF08263:Leucine rich repeat N-terminal domain|PF13855:Leucine rich repeat|PF00069:Protein kinase domain	0
Gohir.D13G102300	PF00035:Double-stranded RNA binding motif	0
Gohir.D13G115150	-	0
Gohir.D13G128200	PF13862:p21-C-terminal region-binding protein	0
Gohir.D13G133400	K7TQE3.1 RecName: Full=HSP-interacting protein && PF00564:PB1 domain|PF13414:TPR repeat	0
Gohir.D13G168600	PF03016:Exostosin family	0
Gohir.D13G176300	PF03947:Ribosomal Proteins L2, C-terminal domain	0
Gohir.D13G180800	PF14571:Stress-induced protein Di19, C-terminal|PF05605:Drought induced 19 protein (Di19), zinc-binding	0

## Sheet: Table S4
Table S4 GO analysis of 579 DEGs that existed in two comparison groups (leaves of glanded cotton vs glandless cotton, ovules of glanded cotton vs glandless cotton)
id	num	qvalue	per	ratio	class	ID	Descrption	Pvalue	Qvalue	fg_num	bg_num
GO:0016730 oxidoreductase activity, acting on iron-sulfur proteins as donors	2	0.0933994	0.694	0.5	Molecular Function	GO:0016730	oxidoreductase activity, acting on iron-sulfur proteins as donors	0.000392435	0.0933994	2	4
GO:0005737 cytoplasm	23	0.451201	37.097	0.012	Cellular Component	GO:0005737	cytoplasm	0.00877773	0.451201	23	1883
GO:0005840 ribosome	12	0.451201	19.355	0.015	Cellular Component	GO:0005840	ribosome	0.0165736	0.451201	12	805
GO:0030529 intracellular ribonucleoprotein complex	12	0.451201	19.355	0.014	Cellular Component	GO:0030529	intracellular ribonucleoprotein complex	0.0284854	0.451201	12	869
GO:1990904 ribonucleoprotein complex	12	0.451201	19.355	0.014	Cellular Component	GO:1990904	ribonucleoprotein complex	0.0284854	0.451201	12	869
GO:0044444 cytoplasmic part	19	0.451201	30.645	0.012	Cellular Component	GO:0044444	cytoplasmic part	0.0305021	0.451201	19	1633
GO:0032991 macromolecular complex	23	0.451201	37.097	0.011	Cellular Component	GO:0032991	macromolecular complex	0.0307917	0.451201	23	2096
GO:0044424 intracellular part	37	0.451201	59.677	0.01	Cellular Component	GO:0044424	intracellular part	0.0330069	0.451201	37	3857
GO:0043228 non-membrane-bounded organelle	14	0.451201	22.581	0.013	Cellular Component	GO:0043228	non-membrane-bounded organelle	0.0337056	0.451201	14	1100
GO:0043232 intracellular non-membrane-bounded organelle	14	0.451201	22.581	0.013	Cellular Component	GO:0043232	intracellular non-membrane-bounded organelle	0.0337056	0.451201	14	1100
GO:0009654 photosystem II oxygen evolving complex	2	0.451201	3.226	0.044	Cellular Component	GO:0009654	photosystem II oxygen evolving complex	0.0456225	0.451201	2	45
GO:0005622 intracellular	38	0.451201	61.29	0.009	Cellular Component	GO:0005622	intracellular	0.0504177	0.451201	38	4091
GO:0019898 extrinsic component of membrane	2	0.451201	3.226	0.042	Cellular Component	GO:0019898	extrinsic component of membrane	0.0512393	0.451201	2	48
GO:0000151 ubiquitin ligase complex	1	0.451201	1.613	0.143	Cellular Component	GO:0000151	ubiquitin ligase complex	0.0520016	0.451201	1	7
GO:1990204 oxidoreductase complex	2	0.451201	3.226	0.04	Cellular Component	GO:1990204	oxidoreductase complex	0.055115	0.451201	2	50
GO:0005730 nucleolus	1	0.451201	1.613	0.111	Cellular Component	GO:0005730	nucleolus	0.0663642	0.451201	1	9
GO:0042651 thylakoid membrane	2	0.451201	3.226	0.035	Cellular Component	GO:0042651	thylakoid membrane	0.0694452	0.451201	2	57
GO:1902494 catalytic complex	6	0.451201	9.677	0.015	Cellular Component	GO:1902494	catalytic complex	0.0752632	0.451201	6	391
GO:0008023 transcription elongation factor complex	1	0.451201	1.613	0.091	Cellular Component	GO:0008023	transcription elongation factor complex	0.0805125	0.451201	1	11
GO:0016593 Cdc73/Paf1 complex	1	0.451201	1.613	0.091	Cellular Component	GO:0016593	Cdc73/Paf1 complex	0.0805125	0.451201	1	11
Table S4 KEGG analysis of 579 DEGs that existed in two comparison groups (leaves of glanded cotton vs glandless cotton, ovules of glanded cotton vs glandless cotton)
id	num	qvalue	per	ratio	class	ID	Descrption	Pvalue	Qvalue	fg_num	bg_num
Glycosphingolipid biosynthesis - ganglio series	1	0.672321	3.226	0.25	Metabolism	ko00604	Glycosphingolipid biosynthesis - ganglio series	0.0334834	0.672321	1	4
Glycosaminoglycan degradation	1	0.672321	3.226	0.167	Metabolism	ko00531	Glycosaminoglycan degradation	0.0498156	0.672321	1	6
Glycosphingolipid biosynthesis - globo and isoglobo series	1	0.672321	3.226	0.125	Metabolism	ko00603	Glycosphingolipid biosynthesis - globo and isoglobo series	0.0658806	0.672321	1	8
Glutathione metabolism	2	0.672321	6.452	0.03	Metabolism	ko00480	Glutathione metabolism	0.106766	0.672321	2	66
Ribosome	4	0.672321	12.903	0.018	Genetic Information Processing	ko03010	Ribosome	0.11665	0.672321	4	223
Other glycan degradation	1	0.672321	3.226	0.067	Metabolism	ko00511	Other glycan degradation	0.120064	0.672321	1	15
Nicotinate and nicotinamide metabolism	1	0.672321	3.226	0.056	Metabolism	ko00760	Nicotinate and nicotinamide metabolism	0.142343	0.672321	1	18
Glycosylphosphatidylinositol(GPI)-anchor biosynthesis	1	0.672321	3.226	0.038	Metabolism	ko00563	Glycosylphosphatidylinositol(GPI)-anchor biosynthesis	0.199117	0.672321	1	26
MAPK signaling pathway - plant	2	0.672321	6.452	0.019	Environmental Information Processing	ko04016	MAPK signaling pathway - plant	0.216669	0.672321	2	103
Mismatch repair	1	0.672321	3.226	0.031	Genetic Information Processing	ko03430	Mismatch repair	0.239293	0.672321	1	32

## Sheet: Table S5
Table S5 GSEA: GO analysis of genes that are highly expressed in the leaves of glanded cotton in the comparison of glanded cotton and glandless cotton leaves
NAME	GS<br> follow link to MSigDB	SIZE	ES	NES	NOM p-val	FDR q-val	FWER p-val	RANK AT MAX	LEADING EDGE
PEPTIDE_N-ACETYLTRANSFERASE_ACTIVITY(GO:0034212)	PEPTIDE_N-ACETYLTRANSFERASE_ACTIVITY(GO:0034212)	26	-0.50055	-1.66637	0	1	0.495	5411	tags=23%, list=7%, signal=25%
PEPTIDE-LYSINE-N-ACETYLTRANSFERASE_ACTIVITY(GO:0061733)	PEPTIDE-LYSINE-N-ACETYLTRANSFERASE_ACTIVITY(GO:0061733)	26	-0.50055	-1.66637	0	1	0.495	5411	tags=23%, list=7%, signal=25%
HISTONE_ACETYLTRANSFERASE_ACTIVITY(GO:0004402)	HISTONE_ACETYLTRANSFERASE_ACTIVITY(GO:0004402)	26	-0.50055	-1.66637	0	1	0.495	5411	tags=23%, list=7%, signal=25%
TETHERING_COMPLEX(GO:0099023)	TETHERING_COMPLEX(GO:0099023)	77	-0.51324	-1.50984	0	1	0.904	18212	tags=40%, list=23%, signal=52%
CYTOPLASMIC_REGION(GO:0099568)	CYTOPLASMIC_REGION(GO:0099568)	70	-0.545671	-1.50718	0	1	0.904	18212	tags=44%, list=23%, signal=57%
EXOCYST(GO:0000145)	EXOCYST(GO:0000145)	70	-0.545671	-1.50718	0	1	0.904	18212	tags=44%, list=23%, signal=57%
CELL_CORTEX(GO:0005938)	CELL_CORTEX(GO:0005938)	70	-0.545671	-1.50718	0	1	0.904	18212	tags=44%, list=23%, signal=57%
CELL_CORTEX_PART(GO:0044448)	CELL_CORTEX_PART(GO:0044448)	70	-0.545671	-1.50718	0	1	0.904	18212	tags=44%, list=23%, signal=57%
G-PROTEIN_COUPLED_RECEPTOR_SIGNALING_PATHWAY(GO:0007186)	G-PROTEIN_COUPLED_RECEPTOR_SIGNALING_PATHWAY(GO:0007186)	39	-0.697268	-1.49597	0	1	0.956	16009	tags=62%, list=20%, signal=77%
HYDROXYMETHYLGLUTARYL-COA_REDUCTASE_(NADPH)_ACTIVITY(GO:0004420)	HYDROXYMETHYLGLUTARYL-COA_REDUCTASE_(NADPH)_ACTIVITY(GO:0004420)	18	-0.732964	-1.47168	0.091858	1	1	8711	tags=61%, list=11%, signal=69%
CARBOHYDRATE_DERIVATIVE_TRANSMEMBRANE_TRANSPORTER_ACTIVITY(GO:1901505)	CARBOHYDRATE_DERIVATIVE_TRANSMEMBRANE_TRANSPORTER_ACTIVITY(GO:1901505)	35	-0.647607	-1.46617	0	1	1	15164	tags=40%, list=19%, signal=49%
NUCLEOBASE-CONTAINING_COMPOUND_TRANSMEMBRANE_TRANSPORTER_ACTIVITY(GO:0015932)	NUCLEOBASE-CONTAINING_COMPOUND_TRANSMEMBRANE_TRANSPORTER_ACTIVITY(GO:0015932)	35	-0.647607	-1.46617	0	1	1	15164	tags=40%, list=19%, signal=49%
CALMODULIN_BINDING(GO:0005516)	CALMODULIN_BINDING(GO:0005516)	63	-0.553428	-1.46162	0	1	1	10316	tags=41%, list=13%, signal=47%
ORGANIC_ANION_TRANSMEMBRANE_TRANSPORTER_ACTIVITY(GO:0008514)	ORGANIC_ANION_TRANSMEMBRANE_TRANSPORTER_ACTIVITY(GO:0008514)	56	-0.58124	-1.45865	0.134269	1	1	9266	tags=38%, list=12%, signal=42%
SECRETION_BY_CELL(GO:0032940)	SECRETION_BY_CELL(GO:0032940)	90	-0.487168	-1.45154	0	1	1	18333	tags=39%, list=23%, signal=50%
EXOCYTOSIS(GO:0006887)	EXOCYTOSIS(GO:0006887)	90	-0.487168	-1.45154	0	1	1	18333	tags=39%, list=23%, signal=50%
SECRETION(GO:0046903)	SECRETION(GO:0046903)	90	-0.487168	-1.45154	0	1	1	18333	tags=39%, list=23%, signal=50%
TRNA_MODIFICATION(GO:0006400)	TRNA_MODIFICATION(GO:0006400)	35	-0.460456	-1.44111	0.102296	1	1	8262	tags=20%, list=10%, signal=22%
PROTEIN_HETERODIMERIZATION_ACTIVITY(GO:0046982)	PROTEIN_HETERODIMERIZATION_ACTIVITY(GO:0046982)	249	-0.51835	-1.43853	0.0862745	1	1	13049	tags=40%, list=16%, signal=48%
TERPENE_SYNTHASE_ACTIVITY(GO:0010333)	TERPENE_SYNTHASE_ACTIVITY(GO:0010333)	113	-0.65343	-1.4324	0	1	1	16244	tags=38%, list=20%, signal=48%
Table S5 GSEA: KEGG analysis of genes that are highly expressed in the leaves of glanded cotton in the comparison of glanded cotton and glandless cotton leaves
NAME	GS<br> follow link to MSigDB	SIZE	ES	NES	NOM p-val	FDR q-val	FWER p-val	RANK AT MAX	LEADING EDGE
PLANT-PATHOGEN_INTERACTION(ATH04626)	PLANT-PATHOGEN_INTERACTION(ATH04626)	140	-0.448546	-1.3551	0	1	0.803	14180	tags=33%, list=18%, signal=40%
FATTY_ACID_ELONGATION(ATH00062)	FATTY_ACID_ELONGATION(ATH00062)	18	-0.526757	-1.35332	0	1	0.846	4677	tags=28%, list=6%, signal=29%
PHOSPHATIDYLINOSITOL_SIGNALING_SYSTEM(ATH04070)	PHOSPHATIDYLINOSITOL_SIGNALING_SYSTEM(ATH04070)	46	-0.449927	-1.33723	0	1	0.846	17083	tags=37%, list=21%, signal=47%
AUTOPHAGY_-_OTHER(ATH04136)	AUTOPHAGY_-_OTHER(ATH04136)	32	-0.371603	-1.32855	0	1	0.846	24069	tags=34%, list=30%, signal=49%
OTHER_GLYCAN_DEGRADATION(ATH00511)	OTHER_GLYCAN_DEGRADATION(ATH00511)	15	-0.585361	-1.32651	0	0.916289	0.846	9044	tags=33%, list=11%, signal=38%
MAPK_SIGNALING_PATHWAY_-_PLANT(ATH04016)	MAPK_SIGNALING_PATHWAY_-_PLANT(ATH04016)	103	-0.411644	-1.31922	0.195699	0.816806	0.902	14324	tags=32%, list=18%, signal=39%
LYSINE_DEGRADATION(ATH00310)	LYSINE_DEGRADATION(ATH00310)	31	-0.410261	-1.304	0	0.76635	0.902	12930	tags=32%, list=16%, signal=38%
CUTIN,_SUBERINE_AND_WAX_BIOSYNTHESIS(ATH00073)	CUTIN,_SUBERINE_AND_WAX_BIOSYNTHESIS(ATH00073)	18	-0.590317	-1.27326	0.113772	0.774105	0.959	12308	tags=39%, list=15%, signal=46%
INOSITOL_PHOSPHATE_METABOLISM(ATH00562)	INOSITOL_PHOSPHATE_METABOLISM(ATH00562)	55	-0.362807	-1.24582	0.10099	0.876386	0.959	9601	tags=24%, list=12%, signal=27%
TRYPTOPHAN_METABOLISM(ATH00380)	TRYPTOPHAN_METABOLISM(ATH00380)	38	-0.389058	-1.24228	0.0880503	0.795989	0.959	12005	tags=26%, list=15%, signal=31%
ALPHA-LINOLENIC_ACID_METABOLISM(ATH00592)	ALPHA-LINOLENIC_ACID_METABOLISM(ATH00592)	39	-0.457526	-1.23691	0.196162	0.736588	0.959	16007	tags=38%, list=20%, signal=48%
PENTOSE_AND_GLUCURONATE_INTERCONVERSIONS(ATH00040)	PENTOSE_AND_GLUCURONATE_INTERCONVERSIONS(ATH00040)	61	-0.35164	-1.19813	0.0930693	0.84629	1	7320	tags=13%, list=9%, signal=14%
ENDOCYTOSIS(ATH04144)	ENDOCYTOSIS(ATH04144)	130	-0.320842	-1.18773	0.0924731	0.810001	1	19472	tags=30%, list=24%, signal=40%
BETA-ALANINE_METABOLISM(ATH00410)	BETA-ALANINE_METABOLISM(ATH00410)	37	-0.372935	-1.16103	0.192641	0.827493	1	13328	tags=30%, list=17%, signal=36%
ARGININE_AND_PROLINE_METABOLISM(ATH00330)	ARGININE_AND_PROLINE_METABOLISM(ATH00330)	42	-0.374891	-1.1559	0.117043	0.781124	1	14989	tags=31%, list=19%, signal=38%
PROTEIN_EXPORT(ATH03060)	PROTEIN_EXPORT(ATH03060)	43	-0.296082	-1.14766	0.339545	0.776132	1	10684	tags=19%, list=13%, signal=21%
VARIOUS_TYPES_OF_N-GLYCAN_BIOSYNTHESIS(ATH00513)	VARIOUS_TYPES_OF_N-GLYCAN_BIOSYNTHESIS(ATH00513)	35	-0.30596	-1.14695	0.121535	0.739274	1	23829	tags=40%, list=30%, signal=57%
PYRUVATE_METABOLISM(ATH00620)	PYRUVATE_METABOLISM(ATH00620)	74	-0.351156	-1.12847	0.294949	0.748941	1	13695	tags=31%, list=17%, signal=37%
FATTY_ACID_DEGRADATION(ATH00071)	FATTY_ACID_DEGRADATION(ATH00071)	44	-0.455071	-1.09772	0.311301	0.806367	1	20832	tags=52%, list=26%, signal=71%
PROPANOATE_METABOLISM(ATH00640)	PROPANOATE_METABOLISM(ATH00640)	37	-0.343226	-1.08975	0.183406	0.791856	1	6810	tags=19%, list=8%, signal=21%

## Sheet: Table S6
Table S6 GSEA: GO analysis of genes that are highly expressed in the leaves of glandless cotton in the comparison of glanded cotton and glandless cotton leaves
NAME	GS<br> follow link to MSigDB	SIZE	ES	NES	NOM p-val	FDR q-val	FWER p-val	RANK AT MAX	LEADING EDGE
OXIDOREDUCTASE_ACTIVITY,_ACTING_ON_THE_ALDEHYDE_OR_OXO_GROUP_OF_DONORS,_NAD_OR_NADP_AS_ACCEPTOR(GO:0016620)	OXIDOREDUCTASE_ACTIVITY,_ACTING_ON_THE_ALDEHYDE_OR_OXO_GROUP_OF_DONORS,_NAD_OR_NADP_AS_ACCEPTOR(GO:0016620)	48	0.636731	1.95964	0	0.049	0	5508	tags=40%, list=7%, signal=42%
FRUCTOSE-BISPHOSPHATE_ALDOLASE_ACTIVITY(GO:0004332)	FRUCTOSE-BISPHOSPHATE_ALDOLASE_ACTIVITY(GO:0004332)	16	0.750402	1.88258	0	0.049	0.049	2752	tags=38%, list=3%, signal=39%
INORGANIC_ANION_TRANSPORT(GO:0015698)	INORGANIC_ANION_TRANSPORT(GO:0015698)	90	0.599518	1.79733	0	0.116163	0.138	8327	tags=34%, list=10%, signal=38%
INTRAMOLECULAR_LYASE_ACTIVITY(GO:0016872)	INTRAMOLECULAR_LYASE_ACTIVITY(GO:0016872)	18	0.77102	1.76423	0	0.109891	0.138	4044	tags=50%, list=5%, signal=53%
MONOOXYGENASE_ACTIVITY(GO:0004497)	MONOOXYGENASE_ACTIVITY(GO:0004497)	95	0.528699	1.75664	0	0.0977132	0.138	5537	tags=24%, list=7%, signal=26%
INORGANIC_ANION_TRANSMEMBRANE_TRANSPORTER_ACTIVITY(GO:0015103)	INORGANIC_ANION_TRANSMEMBRANE_TRANSPORTER_ACTIVITY(GO:0015103)	81	0.617778	1.75253	0	0.0895944	0.138	8040	tags=35%, list=10%, signal=38%
OXIDOREDUCTASE_ACTIVITY,_ACTING_ON_SINGLE_DONORS_WITH_INCORPORATION_OF_MOLECULAR_OXYGEN,_INCORPORATION_OF_ONE_ATOM_OF_OXYGEN_(INTERNAL_MONOOXYGENASES_OR_INTERNAL_MIXED_FUNCTION_OXIDASES)(GO:0016703)	OXIDOREDUCTASE_ACTIVITY,_ACTING_ON_SINGLE_DONORS_WITH_INCORPORATION_OF_MOLECULAR_OXYGEN,_INCORPORATION_OF_ONE_ATOM_OF_OXYGEN_(INTERNAL_MONOOXYGENASES_OR_INTERNAL_MIXED_FUNCTION_OXIDASES)(GO:0016703)	18	0.827138	1.74583	0	0.0898062	0.138	2689	tags=61%, list=3%, signal=63%
ALDEHYDE-LYASE_ACTIVITY(GO:0016832)	ALDEHYDE-LYASE_ACTIVITY(GO:0016832)	23	0.614269	1.72389	0	0.113954	0.253	2752	tags=26%, list=3%, signal=27%
OXIDOREDUCTASE_ACTIVITY,_ACTING_ON_THE_ALDEHYDE_OR_OXO_GROUP_OF_DONORS(GO:0016903)	OXIDOREDUCTASE_ACTIVITY,_ACTING_ON_THE_ALDEHYDE_OR_OXO_GROUP_OF_DONORS(GO:0016903)	79	0.539282	1.71363	0	0.161742	0.345	6609	tags=30%, list=8%, signal=33%
OXIDOREDUCTASE_ACTIVITY,_ACTING_ON_A_SULFUR_GROUP_OF_DONORS,_DISULFIDE_AS_ACCEPTOR(GO:0016671)	OXIDOREDUCTASE_ACTIVITY,_ACTING_ON_A_SULFUR_GROUP_OF_DONORS,_DISULFIDE_AS_ACCEPTOR(GO:0016671)	23	0.693725	1.64435	0	0.383031	0.612	8371	tags=52%, list=10%, signal=58%
IRON-SULFUR_CLUSTER_BINDING(GO:0051536)	IRON-SULFUR_CLUSTER_BINDING(GO:0051536)	160	0.56774	1.64144	0	0.381921	0.612	11131	tags=36%, list=14%, signal=41%
METAL_CLUSTER_BINDING(GO:0051540)	METAL_CLUSTER_BINDING(GO:0051540)	160	0.56774	1.64144	0	0.350094	0.612	11131	tags=36%, list=14%, signal=41%
GENERATION_OF_PRECURSOR_METABOLITES_AND_ENERGY(GO:0006091)	GENERATION_OF_PRECURSOR_METABOLITES_AND_ENERGY(GO:0006091)	209	0.410225	1.62252	0	0.409548	0.701	7673	tags=15%, list=10%, signal=17%
SULFATE_TRANSPORT(GO:0008272)	SULFATE_TRANSPORT(GO:0008272)	34	0.840987	1.61943	0	0.444292	0.737	6879	tags=56%, list=9%, signal=61%
SULFUR_COMPOUND_TRANSPORT(GO:0072348)	SULFUR_COMPOUND_TRANSPORT(GO:0072348)	34	0.840987	1.61943	0	0.414673	0.737	6879	tags=56%, list=9%, signal=61%
SULFATE_TRANSMEMBRANE_TRANSPORTER_ACTIVITY(GO:0015116)	SULFATE_TRANSMEMBRANE_TRANSPORTER_ACTIVITY(GO:0015116)	34	0.840987	1.61943	0	0.388756	0.737	6879	tags=56%, list=9%, signal=61%
SULFUR_COMPOUND_TRANSMEMBRANE_TRANSPORTER_ACTIVITY(GO:1901682)	SULFUR_COMPOUND_TRANSMEMBRANE_TRANSPORTER_ACTIVITY(GO:1901682)	34	0.840987	1.61943	0	0.365888	0.737	6879	tags=56%, list=9%, signal=61%
METALLO-SULFUR_CLUSTER_ASSEMBLY(GO:0031163)	METALLO-SULFUR_CLUSTER_ASSEMBLY(GO:0031163)	24	0.655487	1.6176	0	0.354804	0.737	6810	tags=42%, list=8%, signal=46%
IRON-SULFUR_CLUSTER_ASSEMBLY(GO:0016226)	IRON-SULFUR_CLUSTER_ASSEMBLY(GO:0016226)	24	0.655487	1.6176	0	0.33613	0.737	6810	tags=42%, list=8%, signal=46%
FAD_BINDING(GO:0071949)	FAD_BINDING(GO:0071949)	27	0.609171	1.60533	0	0.355953	0.737	3342	tags=30%, list=4%, signal=31%
Table S6 GSEA: KEGG analysis of genes that are highly expressed in the leaves of glandless cotton in the comparison of glanded cotton and glandless cotton leaves
NAME	GS<br> follow link to MSigDB	SIZE	ES	NES	NOM p-val	FDR q-val	FWER p-val	RANK AT MAX	LEADING EDGE
CIRCADIAN_RHYTHM_-_PLANT(ATH04712)	CIRCADIAN_RHYTHM_-_PLANT(ATH04712)	29	0.594643	1.72269	0	0.043	0	6256	tags=38%, list=8%, signal=41%
PORPHYRIN_AND_CHLOROPHYLL_METABOLISM(ATH00860)	PORPHYRIN_AND_CHLOROPHYLL_METABOLISM(ATH00860)	43	0.738636	1.60271	0	0.134168	0.181	8091	tags=58%, list=10%, signal=65%
NITROGEN_METABOLISM(ATH00910)	NITROGEN_METABOLISM(ATH00910)	29	0.462381	1.60256	0	0.103779	0.181	4604	tags=17%, list=6%, signal=18%
CAROTENOID_BIOSYNTHESIS(ATH00906)	CAROTENOID_BIOSYNTHESIS(ATH00906)	27	0.590725	1.57799	0	0.146089	0.28	11496	tags=41%, list=14%, signal=48%
CARBON_FIXATION_IN_PHOTOSYNTHETIC_ORGANISMS(ATH00710)	CARBON_FIXATION_IN_PHOTOSYNTHETIC_ORGANISMS(ATH00710)	55	0.535929	1.55564	0	0.14846	0.28	6632	tags=31%, list=8%, signal=34%
PHOTOSYNTHESIS(ATH00195)	PHOTOSYNTHESIS(ATH00195)	68	0.820125	1.55224	0	0.138375	0.28	7796	tags=47%, list=10%, signal=52%
GLYCINE,_SERINE_AND_THREONINE_METABOLISM(ATH00260)	GLYCINE,_SERINE_AND_THREONINE_METABOLISM(ATH00260)	61	0.517985	1.52992	0	0.150111	0.373	19993	tags=49%, list=25%, signal=65%
PENTOSE_PHOSPHATE_PATHWAY(ATH00030)	PENTOSE_PHOSPHATE_PATHWAY(ATH00030)	41	0.411647	1.50694	0	0.136722	0.373	2752	tags=15%, list=3%, signal=15%
PURINE_METABOLISM(ATH00230)	PURINE_METABOLISM(ATH00230)	89	0.383816	1.48058	0	0.151602	0.478	13011	tags=29%, list=16%, signal=35%
GLYCOLYSIS_/_GLUCONEOGENESIS(ATH00010)	GLYCOLYSIS_/_GLUCONEOGENESIS(ATH00010)	96	0.410645	1.477	0	0.140742	0.478	7835	tags=21%, list=10%, signal=23%
FLAVONOID_BIOSYNTHESIS(ATH00941)	FLAVONOID_BIOSYNTHESIS(ATH00941)	16	0.583328	1.44417	0.115152	0.174979	0.586	5472	tags=38%, list=7%, signal=40%
CARBON_METABOLISM(ATH01200)	CARBON_METABOLISM(ATH01200)	221	0.390419	1.40949	0	0.214503	0.682	6689	tags=19%, list=8%, signal=21%
SULFUR_METABOLISM(ATH00920)	SULFUR_METABOLISM(ATH00920)	28	0.562971	1.35388	0.0882957	0.28448	0.796	6145	tags=36%, list=8%, signal=39%
FRUCTOSE_AND_MANNOSE_METABOLISM(ATH00051)	FRUCTOSE_AND_MANNOSE_METABOLISM(ATH00051)	45	0.370355	1.34771	0	0.270033	0.796	7154	tags=20%, list=9%, signal=22%
PHOTOSYNTHESIS_-_ANTENNA_PROTEINS(ATH00196)	PHOTOSYNTHESIS_-_ANTENNA_PROTEINS(ATH00196)	17	0.911918	1.33938	0	0.278483	0.885	1928	tags=71%, list=2%, signal=72%
GLYOXYLATE_AND_DICARBOXYLATE_METABOLISM(ATH00630)	GLYOXYLATE_AND_DICARBOXYLATE_METABOLISM(ATH00630)	60	0.395782	1.33389	0.0829959	0.266575	0.885	12155	tags=33%, list=15%, signal=39%
ALANINE,_ASPARTATE_AND_GLUTAMATE_METABOLISM(ATH00250)	ALANINE,_ASPARTATE_AND_GLUTAMATE_METABOLISM(ATH00250)	43	0.369856	1.32588	0	0.268395	0.939	11189	tags=28%, list=14%, signal=32%
BIOSYNTHESIS_OF_SECONDARY_METABOLITES(ATH01110)	BIOSYNTHESIS_OF_SECONDARY_METABOLITES(ATH01110)	890	0.306732	1.32097	0	0.260474	0.939	13011	tags=23%, list=16%, signal=27%
RIBOSOME(ATH03010)	RIBOSOME(ATH03010)	245	0.460351	1.30322	0.200855	0.278012	0.939	20343	tags=46%, list=25%, signal=61%
METABOLIC_PATHWAYS(ATH01100)	METABOLIC_PATHWAYS(ATH01100)	1702	0.285882	1.27263	0	0.325565	0.939	13011	tags=21%, list=16%, signal=24%

## Sheet: Table S7
Table S7 GSEA: GO analysis of genes that are highly expressed in the ovules of glanded cotton in the comparison of glanded cotton and glandless cotton ovules
NAME	GS<br> follow link to MSigDB	SIZE	ES	NES	NOM p-val	FDR q-val	FWER p-val	RANK AT MAX	LEADING EDGE
ACTIN_FILAMENT_ORGANIZATION(GO:0007015)	ACTIN_FILAMENT_ORGANIZATION(GO:0007015)	20	-0.582218	-1.79025	0	1	0.302	11173	tags=45%, list=14%, signal=52%
ACTIN_CYTOSKELETON_ORGANIZATION(GO:0030036)	ACTIN_CYTOSKELETON_ORGANIZATION(GO:0030036)	20	-0.582218	-1.79025	0	1	0.302	11173	tags=45%, list=14%, signal=52%
ACTIN_FILAMENT-BASED_PROCESS(GO:0030029)	ACTIN_FILAMENT-BASED_PROCESS(GO:0030029)	20	-0.582218	-1.79025	0	0.830898	0.302	11173	tags=45%, list=14%, signal=52%
ACTIN_FILAMENT_POLYMERIZATION(GO:0030041)	ACTIN_FILAMENT_POLYMERIZATION(GO:0030041)	20	-0.582218	-1.79025	0	0.623174	0.302	11173	tags=45%, list=14%, signal=52%
REGULATION_OF_ACTIN_POLYMERIZATION_OR_DEPOLYMERIZATION(GO:0008064)	REGULATION_OF_ACTIN_POLYMERIZATION_OR_DEPOLYMERIZATION(GO:0008064)	20	-0.582218	-1.79025	0	0.498539	0.302	11173	tags=45%, list=14%, signal=52%
REGULATION_OF_ACTIN_CYTOSKELETON_ORGANIZATION(GO:0032956)	REGULATION_OF_ACTIN_CYTOSKELETON_ORGANIZATION(GO:0032956)	20	-0.582218	-1.79025	0	0.415449	0.302	11173	tags=45%, list=14%, signal=52%
REGULATION_OF_ACTIN_FILAMENT_ORGANIZATION(GO:0110053)	REGULATION_OF_ACTIN_FILAMENT_ORGANIZATION(GO:0110053)	20	-0.582218	-1.79025	0	0.356099	0.302	11173	tags=45%, list=14%, signal=52%
REGULATION_OF_ACTIN_FILAMENT_LENGTH(GO:0030832)	REGULATION_OF_ACTIN_FILAMENT_LENGTH(GO:0030832)	20	-0.582218	-1.79025	0	0.311587	0.302	11173	tags=45%, list=14%, signal=52%
REGULATION_OF_ACTIN_FILAMENT_POLYMERIZATION(GO:0030833)	REGULATION_OF_ACTIN_FILAMENT_POLYMERIZATION(GO:0030833)	20	-0.582218	-1.79025	0	0.276966	0.302	11173	tags=45%, list=14%, signal=52%
REGULATION_OF_ANATOMICAL_STRUCTURE_SIZE(GO:0090066)	REGULATION_OF_ANATOMICAL_STRUCTURE_SIZE(GO:0090066)	20	-0.582218	-1.79025	0	0.249269	0.302	11173	tags=45%, list=14%, signal=52%
REGULATION_OF_CELLULAR_COMPONENT_SIZE(GO:0032535)	REGULATION_OF_CELLULAR_COMPONENT_SIZE(GO:0032535)	20	-0.582218	-1.79025	0	0.226609	0.302	11173	tags=45%, list=14%, signal=52%
ACTIN_POLYMERIZATION_OR_DEPOLYMERIZATION(GO:0008154)	ACTIN_POLYMERIZATION_OR_DEPOLYMERIZATION(GO:0008154)	20	-0.582218	-1.79025	0	0.207725	0.302	11173	tags=45%, list=14%, signal=52%
REGULATION_OF_ACTIN_FILAMENT-BASED_PROCESS(GO:0032970)	REGULATION_OF_ACTIN_FILAMENT-BASED_PROCESS(GO:0032970)	20	-0.582218	-1.79025	0	0.191746	0.302	11173	tags=45%, list=14%, signal=52%
CARBON_FIXATION(GO:0015977)	CARBON_FIXATION(GO:0015977)	22	-0.720045	-1.76792	0	0.195564	0.4	901	tags=27%, list=1%, signal=28%
OXIDOREDUCTASE_ACTIVITY,_ACTING_ON_THE_CH-NH_GROUP_OF_DONORS(GO:0016645)	OXIDOREDUCTASE_ACTIVITY,_ACTING_ON_THE_CH-NH_GROUP_OF_DONORS(GO:0016645)	47	-0.585481	-1.71836	0	0.247883	0.546	9842	tags=40%, list=12%, signal=46%
PHOSPHOENOLPYRUVATE_CARBOXYLASE_ACTIVITY(GO:0008964)	PHOSPHOENOLPYRUVATE_CARBOXYLASE_ACTIVITY(GO:0008964)	15	-0.754917	-1.71502	0	0.235078	0.546	901	tags=40%, list=1%, signal=40%
CITRATE_METABOLIC_PROCESS(GO:0006101)	CITRATE_METABOLIC_PROCESS(GO:0006101)	20	-0.696977	-1.70455	0	0.252624	0.546	901	tags=30%, list=1%, signal=30%
TRICARBOXYLIC_ACID_CYCLE(GO:0006099)	TRICARBOXYLIC_ACID_CYCLE(GO:0006099)	20	-0.696977	-1.70455	0	0.238589	0.546	901	tags=30%, list=1%, signal=30%
ANTIBIOTIC_METABOLIC_PROCESS(GO:0016999)	ANTIBIOTIC_METABOLIC_PROCESS(GO:0016999)	20	-0.696977	-1.70455	0	0.226032	0.546	901	tags=30%, list=1%, signal=30%
TRICARBOXYLIC_ACID_METABOLIC_PROCESS(GO:0072350)	TRICARBOXYLIC_ACID_METABOLIC_PROCESS(GO:0072350)	30	-0.655135	-1.70169	0	0.220484	0.546	901	tags=20%, list=1%, signal=20%
Table S7 GSEA: KEGG analysis of genes that are highly expressed in the ovules of glanded cotton in the comparison of glanded cotton and glandless cotton ovules
NAME	GS<br> follow link to MSigDB	SIZE	ES	NES	NOM p-val	FDR q-val	FWER p-val	RANK AT MAX	LEADING EDGE
PHAGOSOME(ATH04145)	PHAGOSOME(ATH04145)	63	-0.518192	-1.47893	0	1	0.588	14642	tags=43%, list=18%, signal=52%
FATTY_ACID_BIOSYNTHESIS(ATH00061)	FATTY_ACID_BIOSYNTHESIS(ATH00061)	35	-0.463173	-1.47884	0	0.932012	0.631	18597	tags=40%, list=23%, signal=52%
VALINE,_LEUCINE_AND_ISOLEUCINE_DEGRADATION(ATH00280)	VALINE,_LEUCINE_AND_ISOLEUCINE_DEGRADATION(ATH00280)	43	-0.481378	-1.47548	0.0995935	0.635674	0.631	14856	tags=40%, list=19%, signal=48%
TROPANE,_PIPERIDINE_AND_PYRIDINE_ALKALOID_BIOSYNTHESIS(ATH00960)	TROPANE,_PIPERIDINE_AND_PYRIDINE_ALKALOID_BIOSYNTHESIS(ATH00960)	17	-0.508133	-1.47494	0	0.487506	0.631	5803	tags=35%, list=7%, signal=38%
OTHER_GLYCAN_DEGRADATION(ATH00511)	OTHER_GLYCAN_DEGRADATION(ATH00511)	15	-0.523936	-1.46165	0.195266	0.448067	0.745	12607	tags=33%, list=16%, signal=40%
PYRUVATE_METABOLISM(ATH00620)	PYRUVATE_METABOLISM(ATH00620)	74	-0.388264	-1.45807	0	0.39824	0.745	17812	tags=39%, list=22%, signal=50%
GLYCOLYSIS_/_GLUCONEOGENESIS(ATH00010)	GLYCOLYSIS_/_GLUCONEOGENESIS(ATH00010)	96	-0.485063	-1.45327	0	0.347491	0.745	13236	tags=43%, list=16%, signal=51%
UBIQUITIN_MEDIATED_PROTEOLYSIS(ATH04120)	UBIQUITIN_MEDIATED_PROTEOLYSIS(ATH04120)	106	-0.439367	-1.43181	0	0.30943	0.745	15788	tags=33%, list=20%, signal=41%
ENDOCYTOSIS(ATH04144)	ENDOCYTOSIS(ATH04144)	130	-0.432183	-1.42495	0	0.340421	0.854	17644	tags=42%, list=22%, signal=54%
GLYCEROLIPID_METABOLISM(ATH00561)	GLYCEROLIPID_METABOLISM(ATH00561)	54	-0.383653	-1.41578	0	0.350212	0.854	13484	tags=28%, list=17%, signal=33%
SNARE_INTERACTIONS_IN_VESICULAR_TRANSPORT(ATH04130)	SNARE_INTERACTIONS_IN_VESICULAR_TRANSPORT(ATH04130)	33	-0.527509	-1.36528	0	0.413437	0.902	20712	tags=52%, list=26%, signal=69%
CITRATE_CYCLE_(TCA_CYCLE)(ATH00020)	CITRATE_CYCLE_(TCA_CYCLE)(ATH00020)	51	-0.568066	-1.35043	0	0.4243	0.902	17192	tags=51%, list=21%, signal=65%
ARGININE_BIOSYNTHESIS(ATH00220)	ARGININE_BIOSYNTHESIS(ATH00220)	28	-0.402455	-1.34829	0	0.39497	0.902	8787	tags=29%, list=11%, signal=32%
FATTY_ACID_METABOLISM(ATH01212)	FATTY_ACID_METABOLISM(ATH01212)	57	-0.403406	-1.34743	0	0.369829	0.902	10416	tags=23%, list=13%, signal=26%
RNA_POLYMERASE(ATH03020)	RNA_POLYMERASE(ATH03020)	41	-0.419229	-1.327	0	0.418744	0.949	14375	tags=27%, list=18%, signal=33%
PROTEIN_PROCESSING_IN_ENDOPLASMIC_RETICULUM(ATH04141)	PROTEIN_PROCESSING_IN_ENDOPLASMIC_RETICULUM(ATH04141)	162	-0.458693	-1.31657	0	0.425431	0.949	16398	tags=44%, list=20%, signal=55%
FRUCTOSE_AND_MANNOSE_METABOLISM(ATH00051)	FRUCTOSE_AND_MANNOSE_METABOLISM(ATH00051)	45	-0.426973	-1.30461	0.125249	0.435323	0.949	8765	tags=31%, list=11%, signal=35%
CARBON_METABOLISM(ATH01200)	CARBON_METABOLISM(ATH01200)	221	-0.366191	-1.28803	0	0.45012	0.949	13387	tags=33%, list=17%, signal=39%
STEROID_BIOSYNTHESIS(ATH00100)	STEROID_BIOSYNTHESIS(ATH00100)	21	-0.568289	-1.28625	0.206544	0.428692	0.949	14378	tags=57%, list=18%, signal=70%
2-OXOCARBOXYLIC_ACID_METABOLISM(ATH01210)	2-OXOCARBOXYLIC_ACID_METABOLISM(ATH01210)	48	-0.319898	-1.27771	0.0998004	0.439799	0.949	9567	tags=25%, list=12%, signal=28%

## Sheet: Table S8
Table S8 GSEA: GO analysis of genes that are highly expressed in the ovules of glandless cotton in the comparison of glanded cotton and glandless cotton ovules
NAME	GS<br> follow link to MSigDB	SIZE	ES	NES	NOM p-val	FDR q-val	FWER p-val	RANK AT MAX	LEADING EDGE
ANATOMICAL_STRUCTURE_DEVELOPMENT(GO:0048856)	ANATOMICAL_STRUCTURE_DEVELOPMENT(GO:0048856)	72	0.559907	2.11813	0	0.129	0	5615	tags=31%, list=7%, signal=33%
MULTICELLULAR_ORGANISM_DEVELOPMENT(GO:0007275)	MULTICELLULAR_ORGANISM_DEVELOPMENT(GO:0007275)	72	0.559907	2.11813	0	0.0645	0	5615	tags=31%, list=7%, signal=33%
DEVELOPMENTAL_PROCESS(GO:0032502)	DEVELOPMENTAL_PROCESS(GO:0032502)	72	0.559907	2.11813	0	0.043	0	5615	tags=31%, list=7%, signal=33%
AMMONIUM_TRANSPORT(GO:0015696)	AMMONIUM_TRANSPORT(GO:0015696)	27	0.76	1.75962	0	0.431883	0.344	8955	tags=44%, list=11%, signal=50%
AMMONIUM_TRANSMEMBRANE_TRANSPORTER_ACTIVITY(GO:0008519)	AMMONIUM_TRANSMEMBRANE_TRANSPORTER_ACTIVITY(GO:0008519)	27	0.76	1.75962	0	0.345506	0.344	8955	tags=44%, list=11%, signal=50%
MULTICELLULAR_ORGANISMAL_PROCESS(GO:0032501)	MULTICELLULAR_ORGANISMAL_PROCESS(GO:0032501)	216	0.582009	1.53034	0	1	0.889	10595	tags=37%, list=13%, signal=43%
RESPONSE_TO_EXTERNAL_STIMULUS(GO:0009605)	RESPONSE_TO_EXTERNAL_STIMULUS(GO:0009605)	42	0.695639	1.52154	0	1	0.889	10998	tags=50%, list=14%, signal=58%
SULFOTRANSFERASE_ACTIVITY(GO:0008146)	SULFOTRANSFERASE_ACTIVITY(GO:0008146)	87	0.399677	1.48501	0	1	0.945	16028	tags=29%, list=20%, signal=36%
TRANSFERASE_ACTIVITY,_TRANSFERRING_SULFUR-CONTAINING_GROUPS(GO:0016782)	TRANSFERASE_ACTIVITY,_TRANSFERRING_SULFUR-CONTAINING_GROUPS(GO:0016782)	87	0.399677	1.48501	0	1	0.945	16028	tags=29%, list=20%, signal=36%
O-ACYLTRANSFERASE_ACTIVITY(GO:0008374)	O-ACYLTRANSFERASE_ACTIVITY(GO:0008374)	56	0.421805	1.45824	0	1	1	17655	tags=41%, list=22%, signal=53%
AMINOGLYCAN_METABOLIC_PROCESS(GO:0006022)	AMINOGLYCAN_METABOLIC_PROCESS(GO:0006022)	43	0.610673	1.45733	0.0968379	1	1	11765	tags=56%, list=15%, signal=65%
CALMODULIN_BINDING(GO:0005516)	CALMODULIN_BINDING(GO:0005516)	63	0.540544	1.44328	0	1	1	17289	tags=51%, list=22%, signal=65%
ION_CHANNEL_ACTIVITY(GO:0005216)	ION_CHANNEL_ACTIVITY(GO:0005216)	129	0.420993	1.43102	0	1	1	10962	tags=35%, list=14%, signal=40%
PASSIVE_TRANSMEMBRANE_TRANSPORTER_ACTIVITY(GO:0022803)	PASSIVE_TRANSMEMBRANE_TRANSPORTER_ACTIVITY(GO:0022803)	129	0.420993	1.43102	0	1	1	10962	tags=35%, list=14%, signal=40%
CHANNEL_ACTIVITY(GO:0015267)	CHANNEL_ACTIVITY(GO:0015267)	129	0.420993	1.43102	0	1	1	10962	tags=35%, list=14%, signal=40%
SUBSTRATE-SPECIFIC_CHANNEL_ACTIVITY(GO:0022838)	SUBSTRATE-SPECIFIC_CHANNEL_ACTIVITY(GO:0022838)	129	0.420993	1.43102	0	1	1	10962	tags=35%, list=14%, signal=40%
ACETYLTRANSFERASE_ACTIVITY(GO:0016407)	ACETYLTRANSFERASE_ACTIVITY(GO:0016407)	120	0.421957	1.41094	0	1	1	18003	tags=32%, list=22%, signal=41%
REGULATION_OF_RESPONSE_TO_STIMULUS(GO:0048583)	REGULATION_OF_RESPONSE_TO_STIMULUS(GO:0048583)	58	0.342089	1.40529	0	1	1	11545	tags=29%, list=14%, signal=34%
ADP_BINDING(GO:0043531)	ADP_BINDING(GO:0043531)	705	0.485758	1.40263	0.193676	1	1	17387	tags=33%, list=22%, signal=42%
SIGNAL_TRANSDUCER_ACTIVITY(GO:0004871)	SIGNAL_TRANSDUCER_ACTIVITY(GO:0004871)	156	0.374001	1.40166	0	1	1	13753	tags=28%, list=17%, signal=34%
Table S8 GSEA: KEGG analysis of genes that are highly expressed in the ovules of glandless cotton in the comparison of glanded cotton and glandless cotton ovules
NAME	GS<br> follow link to MSigDB	SIZE	ES	NES	NOM p-val	FDR q-val	FWER p-val	RANK AT MAX	LEADING EDGE
PLANT-PATHOGEN_INTERACTION(ATH04626)	PLANT-PATHOGEN_INTERACTION(ATH04626)	140	0.381207	1.4755	0	0.669623	0.55	8426	tags=22%, list=10%, signal=25%
PLANT_HORMONE_SIGNAL_TRANSDUCTION(ATH04075)	PLANT_HORMONE_SIGNAL_TRANSDUCTION(ATH04075)	197	0.340439	1.30636	0.0903733	1	0.948	11308	tags=24%, list=14%, signal=28%
NITROGEN_METABOLISM(ATH00910)	NITROGEN_METABOLISM(ATH00910)	29	0.570787	1.29125	0.202505	1	0.948	15980	tags=59%, list=20%, signal=73%
CYANOAMINO_ACID_METABOLISM(ATH00460)	CYANOAMINO_ACID_METABOLISM(ATH00460)	31	0.399412	1.23797	0.0950413	1	1	16515	tags=35%, list=21%, signal=45%
MAPK_SIGNALING_PATHWAY_-_PLANT(ATH04016)	MAPK_SIGNALING_PATHWAY_-_PLANT(ATH04016)	103	0.399345	1.23408	0.0946502	0.900408	1	21175	tags=45%, list=26%, signal=61%
TRYPTOPHAN_METABOLISM(ATH00380)	TRYPTOPHAN_METABOLISM(ATH00380)	38	0.384427	1.20789	0.183267	0.868704	1	16024	tags=29%, list=20%, signal=36%
PHOTOSYNTHESIS_-_ANTENNA_PROTEINS(ATH00196)	PHOTOSYNTHESIS_-_ANTENNA_PROTEINS(ATH00196)	17	0.786672	1.17363	0.191235	0.944222	1	11317	tags=82%, list=14%, signal=96%
UBIQUINONE_AND_OTHER_TERPENOID-QUINONE_BIOSYNTHESIS(ATH00130)	UBIQUINONE_AND_OTHER_TERPENOID-QUINONE_BIOSYNTHESIS(ATH00130)	34	0.421509	1.15197	0.313278	0.920512	1	21604	tags=47%, list=27%, signal=64%
PENTOSE_AND_GLUCURONATE_INTERCONVERSIONS(ATH00040)	PENTOSE_AND_GLUCURONATE_INTERCONVERSIONS(ATH00040)	61	0.387307	1.10584	0.30042	1	1	17735	tags=26%, list=22%, signal=34%
TERPENOID_BACKBONE_BIOSYNTHESIS(ATH00900)	TERPENOID_BACKBONE_BIOSYNTHESIS(ATH00900)	41	0.306533	1.099	0.205589	0.96459	1	10860	tags=22%, list=14%, signal=25%
CUTIN,_SUBERINE_AND_WAX_BIOSYNTHESIS(ATH00073)	CUTIN,_SUBERINE_AND_WAX_BIOSYNTHESIS(ATH00073)	18	0.510984	1.07646	0.294845	0.987658	1	20003	tags=56%, list=25%, signal=74%
CAROTENOID_BIOSYNTHESIS(ATH00906)	CAROTENOID_BIOSYNTHESIS(ATH00906)	27	0.490316	1.07471	0.393004	0.908936	1	22063	tags=52%, list=27%, signal=71%
GLYOXYLATE_AND_DICARBOXYLATE_METABOLISM(ATH00630)	GLYOXYLATE_AND_DICARBOXYLATE_METABOLISM(ATH00630)	60	0.312843	1.0391	0.421162	0.936116	1	16515	tags=38%, list=21%, signal=48%
ALPHA-LINOLENIC_ACID_METABOLISM(ATH00592)	ALPHA-LINOLENIC_ACID_METABOLISM(ATH00592)	39	0.304484	1.0333	0.295082	0.890066	1	9459	tags=15%, list=12%, signal=17%
PORPHYRIN_AND_CHLOROPHYLL_METABOLISM(ATH00860)	PORPHYRIN_AND_CHLOROPHYLL_METABOLISM(ATH00860)	43	0.499054	0.994357	0.510163	0.947101	1	19372	tags=56%, list=24%, signal=74%
PHOTOSYNTHESIS(ATH00195)	PHOTOSYNTHESIS(ATH00195)	68	0.61352	0.961992	0.609756	0.9832	1	18576	tags=51%, list=23%, signal=67%
PHENYLPROPANOID_BIOSYNTHESIS(ATH00940)	PHENYLPROPANOID_BIOSYNTHESIS(ATH00940)	97	0.303871	0.932974	0.392	1	1	20071	tags=29%, list=25%, signal=38%
BUTANOATE_METABOLISM(ATH00650)	BUTANOATE_METABOLISM(ATH00650)	19	0.306415	0.932394	0.423313	0.964159	1	18470	tags=26%, list=23%, signal=34%
AMINOACYL-TRNA_BIOSYNTHESIS(ATH00970)	AMINOACYL-TRNA_BIOSYNTHESIS(ATH00970)	51	0.379151	0.892829	0.709163	1	1	24284	tags=47%, list=30%, signal=67%
PYRIMIDINE_METABOLISM(ATH00240)	PYRIMIDINE_METABOLISM(ATH00240)	49	0.251053	0.889319	0.715447	0.982812	1	20183	tags=35%, list=25%, signal=46%

## Sheet: Table S9
Table S9 Hub genes in the important gene set in the GSES
gene_id	Degree	glanded_leaf_fpkm	glanded_ovule_fpkm	glandless_leaf_fpkm	glandless_ovule_fpkm	glandless_leaf_vs_glanded_leaf_log2FoldChange	glandless_leaf_vs_glanded_leaf_pvalue	glandless_leaf_vs_glanded_leaf_padj	glandless_ovule_vs_glanded_ovule_log2FoldChange	glandless_ovule_vs_glanded_ovule_pvalue	glandless_ovule_vs_glanded_ovule_padj	gene_length	gene_description	tf_family
Gohir.D02G217400	101	7.0139	12.8046	7.30906	5.57105	0.0474693	0.813801	0.894206	-1.18152	6.9e-07	4.37e-06	1596	PF00303:Thymidylate synthase|PF00186:Dihydrofolate reductase	-
Gohir.D01G004300	101	3.09869	6.75328	2.01047	3.4159	-0.635531	0.0279273	0.0789871	-0.965238	0.0021074	0.00623997	1590	P51820.1 RecName: Full=Bifunctional dihydrofolate reductase-thymidylate synthase; Short=DHFR-TS; Includes: RecName: Full=Dihydrofolate reductase; Includes: RecName: Full=Thymidylate synthase PF00186:Dihydrofolate reductase|PF00303:Thymidylate synthase	-
Gohir.D10G186500	98	9.30149	5.68141	5.79197	6.36993	-0.694926	0.00176767	0.00772048	0.178647	0.531405	0.6365	681	PF00390:Malic enzyme, N-terminal domain|PF16886:ATPsynthase alpha/beta subunit N-term extension
Gohir.D12G084000	88	7.2236	9.74702	5.51912	7.29857	-0.399668	0.0127825	0.0415687	-0.398842	0.0306474	0.0634526	3237	PF00454:Phosphatidylinositol 3- and 4-kinase
Gohir.D02G121800	87	6.53439	10.6189	5.06633	7.18787	-0.379116	0.040323	0.106185	-0.545319	0.0212838	0.0465701	4011	Q46888.1 RecName: Full=Uncharacterized oxidoreductase YgbJ PF03446:NAD binding domain of 6-phosphogluconate dehydrogenase|PF17042:Putative nucleotide-binding of sugar-metabolising enzyme|PF14833:NAD-binding of NADP-dependent 3-hydroxyisobutyrate dehydrogenase|PF01116:Fructose-bisphosphate aldolase class-II|PF07005:Putative sugar-binding N-terminal domain	F_bP_aldolase
Gohir.A10G068000	87	9.07406	15.6211	12.7115	10.4032	0.474416	0.0133159	0.0430005	-0.568348	0.0229321	0.0496294	2271	PF06046:Exocyst complex component Sec6	-
Gohir.A05G411400	83	10.7669	11.7089	9.67495	9.45621	-0.16591	0.284108	0.460461	-0.290239	0.192538	0.288364	1791	PF00995:Sec1 family	Sec1
Gohir.D09G046200	77	2.55387	4.4722	1.35877	3.27674	-0.922185	6.64e-05	0.000418941	-0.431639	0.265026	0.371511	2466	Q8RVQ5.2 RecName: Full=Exocyst complex component SEC10; Short=AtSec10; AltName: Full=Exocyst complex component 5 PF07393:Exocyst complex component Sec10
Gohir.A12G275800	77	13.1256	18.817	10.2592	13.2079	-0.368131	0.0387787	0.102909	-0.492225	0.0129954	0.0305486	2484	PF07393:Exocyst complex component Sec10	-
Gohir.A09G012200	77	16.1715	22.565	15.4746	15.9196	-0.0749966	0.596327	0.742396	-0.485305	0.00284028	0.00811883	3141	Q9LF41.1 RecName: Full=Probable ubiquitin conjugation factor E4; AltName: Full=Plant U-box protein 1; AltName: Full=U-box domain-containing protein 1; AltName: Full=Ubiquitin-fusion degradation protein 2-like; Short=UB fusion protein 2-like PF10408:Ubiquitin elongating factor core|PF04564:U-box domain	U-box
Gohir.D08G192900	75	6.0483	6.32957	3.55718	4.56467	-0.779383	0.00658375	0.0237654	-0.45422	0.225263	0.326619	1977	Q9C5X3.2 RecName: Full=SNARE-interacting protein KEULE PF00995:Sec1 family
Gohir.D08G155600	75	0.0918376	0.0390543	0	0.00546887	-4.75819	0.0137904	0.0443081	-2.66301	0.465639	1	1917	PF00995:Sec1 family
Gohir.A12G221300	75	12.4653	10.3615	10.3447	11.0273	-0.281151	0.076705	0.176168	0.107588	0.654096	0.743096	1992	Q9C5X3.2 RecName: Full=SNARE-interacting protein KEULE PF00995:Sec1 family	Sec1
Gohir.A03G156500	75	13.1467	12.7062	8.42774	15.1873	-0.651657	0.0130304	0.0422282	0.27516	0.266595	0.373112	2211	PF00520:Ion transport protein	Ion_trans
Gohir.D03G061100	73	6.67404	11.838	8.60803	6.78438	0.355641	0.043393	0.11259	-0.784788	0.000999827	0.00321687	1707	PF00995:Sec1 family	Sec1
Gohir.A01G161800	71	2.62498	2.80432	2.61385	2.33656	-0.01744	0.934789	0.964405	-0.248736	0.447491	0.559149	2445	PF00792:Phosphoinositide 3-kinase C2|PF00454:Phosphatidylinositol 3- and 4-kinase|PF00613:Phosphoinositide 3-kinase family, accessory domain (PIK domain)	PI3Ka
Gohir.D12G034800	70	5.10485	13.2417	6.62167	7.31229	0.364623	0.108077	0.228196	-0.837591	0.0136199	0.0318191	3978	Q6WWW4.1 RecName: Full=E3 ubiquitin-protein ligase UPL3; Short=Ubiquitin-protein ligase 3; AltName: Full=HECT ubiquitin-protein ligase 3; AltName: Full=HECT-type E3 ubiquitin transferase UPL3; AltName: Full=Protein KAKTUS -
Gohir.D04G115800	70	5.76357	8.44186	4.23095	6.31922	-0.457257	0.00282589	0.0115437	-0.400586	0.0401595	0.0795588	4713	PF00632:HECT-domain (ubiquitin-transferase)	HECT
Gohir.D11G155300	67	88.2336	45.2088	20.9456	58.5098	-2.08885	2.97e-19	1.15e-17	0.388993	0.32726	0.43816	1224	Q8S4Y1.1 RecName: Full=Acetyl-CoA acetyltransferase, cytosolic 1; AltName: Full=Cytosolic acetoacetyl-CoA thiolase 1; Short=Thiolase 1; AltName: Full=Protein EMBRYO DEFECTIVE 1276 PF02803:Thiolase, C-terminal domain|PF00108:Thiolase, N-terminal domain
Gohir.A04G065342	65	9.68962	19.144	11.8703	10.6163	0.281235	0.111834	0.234125	-0.832036	0.000385042	0.00137414	2034	PF02889:Sec63 Brl domain|PF00226:DnaJ domain	Sec63
Gohir.D03G111300	64	0.0699934	0	0.0411737	0.195675	-0.772348	0.712942	0.828094	4.69644	0.0240398	0.0516596	858	Q9FLT2.1 RecName: Full=Inositol polyphosphate multikinase beta; AltName: Full=Inositol polyphosphate 6-/3-/5-kinase beta; Short=AtIpk2-beta; Short=AtIpk2beta PF03770:Inositol polyphosphate kinase	-
Gohir.D08G268800	62	6.80554	11.8076	8.69209	7.36761	0.341037	0.119094	0.245494	-0.662976	0.010107	0.024577	1746	PF04124:Dor1-like family
Gohir.D05G042133	62	0.345608	0.0268366	0.218308	0.299354	-0.674902	0.549202	0.705207	3.4269	0.0242677	0.052076	813	PF04124:Dor1-like family	-
Gohir.D06G160100	61	7.03806	9.66617	4.1776	6.72475	-0.764284	2.85e-06	2.4e-05	-0.504655	0.0255888	0.0544909	2900	Q9SU29.1 RecName: Full=E3 ubiquitin-protein ligase UPL5; Short=Ubiquitin-protein ligase 5; AltName: Full=HECT-type E3 ubiquitin transferase UPL5 PF00632:HECT-domain (ubiquitin-transferase)|PF00240:Ubiquitin family	HECT
Gohir.D08G146500	60	11.3235	14.9825	13.1644	10.9855	0.205954	0.258232	0.430952	-0.430173	0.0636816	0.117107	1581	PF04111:Autophagy protein Apg6
Gohir.A06G115200	58	27.8916	11.6317	13.7246	28.1507	-1.03623	1.25e-05	9.25e-05	1.292	5.01e-08	3.85e-07	1653	PF00370:FGGY family of carbohydrate kinases, N-terminal domain|PF02782:FGGY family of carbohydrate kinases, C-terminal domain	FGGY_N
Gohir.A07G015100	56	57.8999	92.62	48.9414	49.9916	-0.254411	0.225354	0.392214	-0.871823	0.00111258	0.00354235	357	Q940X7.1 RecName: Full=RING-box protein 1a; AltName: Full=At-Rbx1;1; AltName: Full=Protein RING of cullins 1; AltName: Full=RBX1-2; AltName: Full=RBX1a-At PF12678:RING-H2 zinc finger	-
Gohir.D09G133500	54	11.6887	14.8972	13.063	13.9475	0.148261	0.538007	0.695907	-0.076425	0.75336	0.821911	1203	PF09325:Vps5 C terminal like|PF00787:PX domain
Gohir.D03G132800	54	88.9189	6.49782	8.83213	111.389	-3.3474	4.33e-31	3.67e-29	4.11849	4.57e-20	1.62e-18	1128	Q39023.2 RecName: Full=Mitogen-activated protein kinase 3; Short=AtMPK3; Short=MAP kinase 3 PF00069:Protein kinase domain	Pkinase
Gohir.A13G120900	54	5.19597	8.99622	4.0207	5.25493	-0.38142	0.0605698	0.146767	-0.756614	0.00420218	0.0114752	2370	PF04091:Exocyst complex subunit Sec15-like	-
Gohir.A12G129500	54	3.92362	8.25924	4.07147	4.17412	0.0413686	0.840404	0.910678	-0.96674	5.48e-05	0.000237736	2412	PF04091:Exocyst complex subunit Sec15-like	-
Gohir.A11G037700	54	0.522428	1.95918	0.574008	0.53091	0.124531	0.879453	0.933932	-1.84726	0.00444563	0.0120494	516	PF00179:Ubiquitin-conjugating enzyme	UQ_con
Gohir.A05G250300	54	0.0139105	0.00992671	0.0582457	0.017759	2.07547	0.267746	0.442092	0.853865	0.772274	1	2241	PF04091:Exocyst complex subunit Sec15-like	-
Gohir.D13G239400	53	14.4328	12.956	7.27046	13.2474	-1.00344	0.000102606	0.000619828	0.0498223	0.878239	0.915447	3057	P93028.1 RecName: Full=Ubiquitin-activating enzyme E1 1; Short=AtUBA1; AltName: Full=Protein MODIFIER OF SNC1 5 PF16190:Ubiquitin-activating enzyme E1 FCCH domain|PF09358:Ubiquitin fold domain|PF10585:Ubiquitin-activating enzyme active site|PF16191:Ubiquitin-activating enzyme E1 four-helix bundle|PF00899:ThiF family
Gohir.D05G158500	53	4.03364	4.0342	1.88982	3.31669	-1.10467	4.07e-06	3.33e-05	-0.265991	0.219561	0.319976	2136	Q94CD5.1 RecName: Full=Ubiquitin-like modifier-activating enzyme atg7; AltName: Full=ATG12-activating enzyme E1 atg7; AltName: Full=Autophagy-related protein 7; Short=AtAPG7; AltName: Full=Protein PEROXISOME UNUSUAL POSITIONING 4 PF16420:Ubiquitin-like modifier-activating enzyme ATG7 N-terminus|PF00899:ThiF family	-
Gohir.D03G141500	53	10.5695	25.6216	12.9622	11.2186	0.282721	0.0613135	0.148226	-1.1732	9.06e-06	4.63e-05	3483	P93028.1 RecName: Full=Ubiquitin-activating enzyme E1 1; Short=AtUBA1; AltName: Full=Protein MODIFIER OF SNC1 5 PF10585:Ubiquitin-activating enzyme active site|PF00899:ThiF family|PF16191:Ubiquitin-activating enzyme E1 four-helix bundle|PF16190:Ubiquitin-activating enzyme E1 FCCH domain|PF09358:Ubiquitin fold domain	-
Gohir.A03G148400	53	9.33669	13.5732	7.38929	8.52469	-0.349764	0.0477242	0.121431	-0.652375	0.00163453	0.00498744	2610	PF03097:BRO1-like domain|PF13949:ALIX V-shaped domain binding to HIV	-
Gohir.D11G338300	52	2.344	3.76701	5.08607	3.04988	1.10794	0.00826217	0.02879	-0.294027	0.490358	0.599032	348	PF00240:Ubiquitin family|PF01020:Ribosomal L40e family
Gohir.D05G071900	52	11.8422	28.3884	5.86481	15.452	-1.02527	0.00133621	0.0060589	-0.859115	0.0383288	0.0765412	1470	Q70E96.2 RecName: Full=Aldehyde dehydrogenase family 3 member F1 PF00171:Aldehyde dehydrogenase family	Aldedh
Gohir.D12G005900	51	33.2106	40.7113	22.3609	44.1027	-0.582164	0.000389957	0.00203456	0.133473	0.541721	0.646057	1365	Q9ZT91.1 RecName: Full=Elongation factor Tu, mitochondrial; Flags: Precursor PF03143:Elongation factor Tu C-terminal domain|PF00009:Elongation factor Tu GTP binding domain|PF03144:Elongation factor Tu domain 2
Gohir.A03G057300	51	215.763	41.7964	342.904	273.949	0.65724	3.5e-05	0.00023592	2.73321	6.75e-09	6e-08	1458	P46280.1 RecName: Full=Elongation factor Tu, chloroplastic; Short=EF-Tu; Flags: Precursor PF03143:Elongation factor Tu C-terminal domain|PF03144:Elongation factor Tu domain 2|PF00009:Elongation factor Tu GTP binding domain	GTP_EFTU
Gohir.A13G111350	50	5.55588	7.45244	6.25858	5.91546	0.160088	0.446634	0.621564	-0.319338	0.206796	0.305233	981	PF05739:SNARE domain	SNARE

## Sheet: Table S10
Table S10 Hub genes in Salmon module
gene_id	gene_description	tf_family	kTotal	kWithin	kOut	kDiff	module
Gohir.A07G094900	- && - && -	-	815.715	56.4654	759.25	-702.784	salmon
Gohir.D02G203800	- && - && PF00412:LIM domain	LIM	724.852	54.665	670.187	-615.522	salmon
Gohir.D06G002400	- && - && PF00892:EamA-like transporter family	DUF6	571.145	53.4415	517.704	-464.262	salmon
Gohir.D04G110000	- && - && PF00722:Glycosyl hydrolases family 16|PF06955:Xyloglucan endo-transglycosylase (XET) C-terminus	-	437.638	52.1612	385.477	-333.315	salmon
Gohir.D01G168500	- && - && PF02298:Plastocyanin-like domain	Cu_bind_like	838.165	52.033	786.132	-734.099	salmon
Gohir.A06G006500	- && - && PF00892:EamA-like transporter family	DUF6	577.998	51.9209	526.077	-474.156	salmon
Gohir.D07G111900	- && - && PF04949:Transcriptional activator	0	1144.03	50.2092	1093.82	-1043.61	salmon
Gohir.D05G023700	- && - && PF00916:Sulfate permease family	Sulfate_transp	527.912	49.7984	478.114	-428.315	salmon
Gohir.D01G169400	- && - && PF10950:Protein of unknown function (DUF2775)	-	1237.63	49.6212	1188.01	-1138.39	salmon
Gohir.A07G108100	- && - && PF04949:Transcriptional activator	-	766.143	48.6458	717.498	-668.852	salmon
Gohir.D05G163801	- && - && PF01190:Pollen proteins Ole e I like	-	691.141	48.5686	642.572	-594.004	salmon
Gohir.A11G321300	- && - && -	-	949.586	48.5058	901.08	-852.574	salmon
Gohir.D12G200200	- && - && PF13855:Leucine rich repeat|PF00069:Protein kinase domain	0	831.51	47.9686	783.541	-735.573	salmon
Gohir.A04G112700	- && - && PF14368:Probable lipid transfer	-	728.705	47.7867	680.919	-633.132	salmon
Gohir.A03G154600	- && - && -	-	908.664	47.6331	861.03	-813.397	salmon
Gohir.A12G197700	- && - && PF13855:Leucine rich repeat|PF00069:Protein kinase domain	Pkinase	1194.13	47.5929	1146.54	-1098.95	salmon
Gohir.D07G187900	- && Q2QYH7.1 RecName: Full=Cytochrome P450 714C2 && PF00067:Cytochrome P450	0	489.038	47.5864	441.452	-393.865	salmon
Gohir.D01G094600	- && - && PF07731:Multicopper oxidase|PF07732:Multicopper oxidase|PF00394:Multicopper oxidase	-	1026.2	47.2856	978.915	-931.629	salmon
Gohir.D03G126300	- && - && -	-	573.057	46.1161	526.941	-480.825	salmon
Gohir.D12G013400	- && - && PF08246:Cathepsin propeptide inhibitor domain (I29)|PF00112:Papain family cysteine protease	0	1282.67	45.2692	1237.4	-1192.13	salmon
Table S10 Hub genes in Blue module
gene_id	gene_description	tf_family	kTotal	kWithin	kOut	kDiff	module
Gohir.D02G236000	- && - && PF08041:PetM family of cytochrome b6f complex subunit 7	-	2273.03	1478.85	794.184	684.661	blue
Gohir.A05G409300	- && - && PF00056:lactate/malate dehydrogenase, NAD binding domain|PF02866:lactate/malate dehydrogenase, alpha/beta C-terminal domain	-	2355.97	1477.96	878.011	599.946	blue
Gohir.D08G143400	- && - && PF00160:Cyclophilin type peptidyl-prolyl cis-trans isomerase/CLD	0	2222.77	1471.97	750.805	721.16	blue
Gohir.A07G128600	- && - && PF02672:CP12 domain	-	2443.84	1470.6	973.243	497.354	blue
Gohir.D08G068400	- && - && PF00254:FKBP-type peptidyl-prolyl cis-trans isomerase	0	2437.97	1463.58	974.393	489.188	blue
Gohir.D06G154200	- && P29790.1 RecName: Full=ATP synthase gamma chain, chloroplastic; AltName: Full=F-ATPase gamma subunit; Flags: Precursor && PF00231:ATP synthase	-	2126.61	1461.2	665.412	795.789	blue
Gohir.D11G143100	- && - && PF12452:Protein of unknown function (DUF3685)	0	2199.3	1461.07	738.229	722.844	blue
Gohir.D04G046200	- && - && PF12204:Domain of unknown function (DUF3598)	-	2214.2	1459.04	755.158	703.882	blue
Gohir.D02G229700	- && - && PF07973:Threonyl and Alanyl tRNA synthetase second additional domain|PF02272:DHHA1 domain|PF01411:tRNA synthetases class II (A)	-	2322	1458.65	863.359	595.287	blue
Gohir.A02G056300	- && P29344.1 RecName: Full=30S ribosomal protein S1, chloroplastic; AltName: Full=CS1; Flags: Precursor && PF00575:S1 RNA binding domain	S1	2082.44	1456.5	625.935	830.567	blue
Gohir.D02G045900	- && - && PF00069:Protein kinase domain|PF00433:Protein kinase C terminal domain	Pkinase	2152.14	1455.94	696.202	759.74	blue
Gohir.A03G159500	- && - && PF07837:Formiminotransferase domain, N-terminal subdomain	-	2312.72	1455.85	856.874	598.973	blue
Gohir.A12G248800	- && Q8VZV9.1 RecName: Full=Protein PLASTID TRANSCRIPTIONALLY ACTIVE 7; Short=pTAC7; AltName: Full=Protein PIGMENT DEFECTIVE 225; Flags: Precursor && -	-	2270.51	1454.78	815.725	639.058	blue
Gohir.A01G115700	- && - && -	-	2151.61	1453.8	697.814	755.982	blue
Gohir.A03G000018	- && - && PF04172:LrgB-like family	-	2202.89	1453.44	749.456	703.981	blue
Gohir.D07G173400	- && F4IFC5.1 RecName: Full=Threonine--tRNA ligase, chloroplastic/mitochondrial 2; AltName: Full=Protein EMBRYO DEFECTIVE 2761; AltName: Full=Threonyl-tRNA synthetase; Short=ThrRS; Flags: Precursor && PF03129:Anticodon binding domain|PF07973:Threonyl and Alanyl tRNA synthetase second additional domain|PF00587:tRNA synthetase class II core domain (G, H, P, S and T)	0	2457.55	1446.48	1011.08	435.396	blue
Gohir.D10G253200	- && - && -	0	2291.75	1446.27	845.471	600.803	blue
Gohir.A03G118700	- && - && PF10716:NADH dehydrogenase transmembrane subunit	-	2143.98	1444.81	699.172	745.637	blue
Gohir.A10G203300	- && - && PF01479:S4 domain|PF00849:RNA pseudouridylate synthase	S4	2475.16	1442.36	1032.81	409.549	blue
Gohir.D02G109000	- && - && PF04012:PspA/IM30 family	-	2282.47	1441.33	841.139	600.191	blue
Gohir.D10G158500	- && - && PF04281:Mitochondrial import receptor subunit Tom22	0	2321.44	1439.58	881.857	557.724	blue
Gohir.A09G088700	- && - && PF00080:Copper/zinc superoxide dismutase (SODC)	-	2289.7	1439.33	850.367	588.966	blue
Gohir.A08G097600	- && - && PF11341:Protein of unknown function (DUF3143)	-	2094.04	1438.39	655.649	782.742	blue
Gohir.A05G298900	- && - && PF00466:Ribosomal protein L10	-	2187.61	1437.23	750.383	686.848	blue
Gohir.D03G177466	- && Q9FVQ4.1 RecName: Full=Plastidal glycolate/glycerate translocator 1, chloroplastic; AltName: Full=Bacterial membrane protein LrgB-like protein; Short=AtLrgB; Flags: Precursor && PF04172:LrgB-like family	-	2126.67	1434.96	691.715	743.243	blue
Gohir.D05G174600	- && - && PF08669:Glycine cleavage T-protein C-terminal barrel domain|PF01571:Aminomethyltransferase folate-binding domain	GCV_T	2220.22	1434.76	785.456	649.305	blue
Gohir.A08G174100	- && - && PF00254:FKBP-type peptidyl-prolyl cis-trans isomerase	FKBP_C	2342.15	1434.24	907.906	526.336	blue
Gohir.D09G040500	- && - && PF01963:TraB family	0	2149.79	1432.07	717.722	714.349	blue
Gohir.A12G209000	- && - && PF00111:2Fe-2S iron-sulfur cluster binding domain	Fer2	2065.55	1431.78	633.767	798.012	blue
Gohir.A09G005200	- && - && PF01134:Glucose inhibited division protein A|PF13932:GidA associated domain	-	2166.49	1423.39	743.098	680.292	blue
Gohir.A03G075500	- && - && PF00076:RNA recognition motif. (a.k.a. RRM, RBD, or RNP domain)	RRM_1	2469.73	1423.33	1046.4	376.929	blue
Gohir.A01G206100	- && - && PF13417:Glutathione S-transferase, N-terminal domain	-	2086.62	1423.13	663.488	759.646	blue
Gohir.D10G060900	- && - && PF03446:NAD binding domain of 6-phosphogluconate dehydrogenase|PF14833:NAD-binding of NADP-dependent 3-hydroxyisobutyrate dehydrogenase	0	2415.28	1422.63	992.65	429.98	blue
Gohir.D11G342200	- && - && PF00067:Cytochrome P450	0	2067.16	1420.17	646.986	773.185	blue
Table S10 Hub genes in Brown module
gene_id	gene_description	tf_family	kTotal	kWithin	kOut	kDiff	module
Gohir.A10G237600	- && - && PF00487:Fatty acid desaturase|PF11960:Domain of unknown function (DUF3474)	-	2148.86	1182.25	966.61	215.635	brown
Gohir.D13G036700	- && - && PF00067:Cytochrome P450	0	2063.18	1180.39	882.784	297.611	brown
Gohir.D09G107900	- && O80934.2 RecName: Full=Uncharacterized protein At2g37660, chloroplastic; Flags: Precursor && PF13460:NAD(P)H-binding	0	1974.8	1176.74	798.058	378.684	brown
Gohir.A04G065200	- && - && -	-	1939.61	1176.63	762.979	413.654	brown
Gohir.A03G139500	- && - && PF08240:Alcohol dehydrogenase GroES-like domain|PF13602:Zinc-binding dehydrogenase	ADH_N	1901.17	1176.41	724.757	451.655	brown
Gohir.D05G203500	- && - && PF02602:Uroporphyrinogen-III synthase HemD	HEM4	1962.77	1173.52	789.247	384.273	brown
Gohir.A06G119300	- && - && PF00875:DNA photolyase|PF03441:FAD binding domain of DNA photolyase	-	2066.31	1169.88	896.43	273.452	brown
Gohir.D05G331200	- && - && PF00425:chorismate binding enzyme	-	1894.23	1169.63	724.6	445.033	brown
Gohir.A07G045100	- && - && PF01329:Pterin 4 alpha carbinolamine dehydratase	-	2106.44	1168.73	937.71	231.024	brown
Gohir.A11G208400	- && - && PF00464:Serine hydroxymethyltransferase	SHMT	2053.59	1166.9	886.697	280.201	brown
Gohir.D12G072800	- && - && PF06799:Protein of unknown function (DUF1230)	0	2040.97	1158.55	882.422	276.131	brown
Gohir.A11G192600	- && - && PF01494:FAD binding domain|PF00498:FHA domain	FAD_binding_3	1922.62	1158.36	764.263	394.098	brown
Gohir.A09G077900	- && Q8H124.1 RecName: Full=Uncharacterized protein At2g34460, chloroplastic; Flags: Precursor && PF13460:NAD(P)H-binding	-	1939.89	1157.94	781.951	375.992	brown
Gohir.D02G211400	- && - && PF12146:Serine aminopeptidase, S33|PF03982:Diacylglycerol acyltransferase	-	1816.62	1157.56	659.065	498.494	brown
Gohir.D05G360200	- && - && PF04117:Mpv17 / PMP22 family	Mpv17_PMP22	1859.53	1155.74	703.792	451.943	brown
Gohir.D05G014300	- && - && PF07690:Major Facilitator Superfamily	MFS_1	1929.83	1154.53	775.302	379.224	brown
Gohir.A10G081400	- && - && PF14159:CAAD domains of cyanobacterial aminoacyl-tRNA synthetase	-	1840.65	1154.52	686.124	468.401	brown
Gohir.D07G049500	- && - && PF01329:Pterin 4 alpha carbinolamine dehydratase	0	1872.35	1153.71	718.643	435.068	brown
Gohir.A12G226600	- && - && PF00575:S1 RNA binding domain	S1	1971.84	1151.38	820.455	330.929	brown
Gohir.D12G229000	- && - && PF00575:S1 RNA binding domain	0	1976.65	1147	829.647	317.356	brown
Gohir.D09G007800	- && - && PF00494:Squalene/phytoene synthase	0	1920.82	1145.07	775.755	369.315	brown
Gohir.D06G000600	- && K4BVL1.1 RecName: Full=Protein SPA, chloroplastic; AltName: Full=Sugar partition-affecting protein; Flags: Precursor && -	-	1826.84	1139.81	687.032	452.773	brown
Gohir.D10G143300	- && - && PF01471:Putative peptidoglycan binding domain	0	1920.47	1139.48	780.995	358.48	brown
Gohir.D12G207000	- && - && PF00485:Phosphoribulokinase / Uridine kinase family	0	2007.42	1135.8	871.62	264.178	brown
Gohir.A07G117200	- && Q8GYC1.1 RecName: Full=Protein indeterminate-domain 4, chloroplastic; Flags: Precursor && -	-	2150.51	1135.2	1015.31	119.895	brown
Gohir.D12G036200	- && - && PF13450:NAD(P)-binding Rossmann-like domain|PF01593:Flavin containing amine oxidoreductase	0	1839.56	1130.65	708.905	421.747	brown
Gohir.D13G043900	- && - && PF05542:Protein of unknown function (DUF760)	0	1785.56	1129.39	656.169	473.217	brown
Gohir.D13G079700	- && - && PF02151:UvrB/uvrC motif|PF08755:Hemimethylated DNA-binding protein YccV like	0	1977.45	1126.08	851.377	274.701	brown
Gohir.A10G206900	- && - && PF03109:ABC1 family|PF01636:Phosphotransferase enzyme family	ABC1	1866.58	1125.94	740.641	385.302	brown
Gohir.A04G027900	- && - && PF04117:Mpv17 / PMP22 family	Mpv17_PMP22	1911.21	1125.81	785.403	340.408	brown
Gohir.A03G199400	- && - && PF08338:Domain of unknown function (DUF1731)|PF01370:NAD dependent epimerase/dehydratase family	Epimerase	1920.7	1125.45	795.252	330.197	brown
Gohir.A01G191900	- && - && PF00581:Rhodanese-like domain	Rhodanese	1883.25	1125.17	758.08	367.09	brown
Gohir.D13G190400	- && P48627.1 RecName: Full=Omega-6 fatty acid desaturase, chloroplastic; Flags: Precursor && PF00487:Fatty acid desaturase	0	1802.09	1125.16	676.93	448.234	brown
Gohir.D13G118900	- && Q55909.1 RecName: Full=TVP38/TMEM64 family membrane protein slr0305 && PF09335:SNARE associated Golgi protein	0	1852.32	1118.54	733.778	384.76	brown
Gohir.D03G060200	- && - && PF00230:Major intrinsic protein	-	1943.9	1116.73	827.171	289.556	brown
Gohir.D05G004200	- && - && PF01106:NifU-like domain	-	1947.3	1116.56	830.741	285.818	brown
Gohir.A05G160500	- && - && PF02701:Dof domain, zinc finger	zf-Dof	1965.36	1116.05	849.313	266.737	brown
Gohir.D10G112300	- && - && PF08241:Methyltransferase domain	0	1947.46	1116.03	831.43	284.598	brown
Table S10 Hub genes in Magenta modul
gene_id	gene_description	tf_family	kTotal	kWithin	kOut	kDiff	module
Gohir.A12G230500	- && - && -	-	744.311	157.611	586.701	-429.09	magenta
Gohir.D12G231600	- && - && -	0	592.219	155.494	436.725	-281.231	magenta
Gohir.D08G182600	- && - && PF00160:Cyclophilin type peptidyl-prolyl cis-trans isomerase/CLD	0	767.437	154.605	612.832	-458.228	magenta
Gohir.D11G014400	- && - && PF07896:Protein of unknown function (DUF1674)	0	578.374	148.998	429.376	-280.378	magenta
Gohir.D05G101400	- && - && PF13855:Leucine rich repeat|PF08263:Leucine rich repeat N-terminal domain	LRRNT_2	550.402	146.088	404.314	-258.226	magenta
Gohir.A11G268400	- && - && -	-	540.407	144.835	395.572	-250.736	magenta
Gohir.D05G143800	- && - && PF00155:Aminotransferase class I and II	Aminotran_1_2	546.88	144.683	402.197	-257.515	magenta
Gohir.D05G311300	- && - && PF02136:Nuclear transport factor 2 (NTF2) domain	-	851.363	144.414	706.949	-562.535	magenta
Gohir.A08G036300	- && Q75KD7.1 RecName: Full=Allene oxide cyclase, chloroplastic; Short=OsAOC; AltName: Full=Protein COLEOPTILE PHOTOMORPHOGENESIS 2; AltName: Full=Protein HEBIBA; Flags: Precursor >A2XID3.1 RecName: Full=Allene oxide cyclase, chloroplastic; Short=OsAOC; Flags: Precursor && PF06351:Allene oxide cyclase	-	606.481	143.474	463.008	-319.534	magenta
Gohir.A05G260700	- && K4BV52.1 RecName: Full=Allene oxide synthase 1, chloroplastic; Short=LeAOS1; AltName: Full=Cytochrome P450 74A; Flags: Precursor && PF00067:Cytochrome P450	p450	584.271	142.092	442.179	-300.087	magenta
Gohir.A10G136200	- && - && PF03171:2OG-Fe(II) oxygenase superfamily	2OG-FeII_Oxy	716.746	142.081	574.665	-432.584	magenta
Gohir.D11G062900	- && - && PF03061:Thioesterase superfamily	0	773.378	141.668	631.71	-490.042	magenta
Gohir.A01G079700	- && - && PF00069:Protein kinase domain|PF13499:EF-hand domain pair	Pkinase	623.154	141.127	482.028	-340.901	magenta
Gohir.A05G101700	- && - && PF13855:Leucine rich repeat|PF08263:Leucine rich repeat N-terminal domain	LRRNT_2	431.469	138.659	292.811	-154.152	magenta
Gohir.A06G162300	- && - && PF07714:Protein tyrosine kinase|PF13855:Leucine rich repeat|PF08263:Leucine rich repeat N-terminal domain	Pkinase_Tyr	777.612	138.34	639.272	-500.931	magenta
Gohir.A03G199300	- && - && PF05347:Complex 1 protein (LYR family)	-	953.868	137.175	816.693	-679.517	magenta
Gohir.D11G274700	- && B6ZJZ9.1 RecName: Full=Peroxisomal adenine nucleotide carrier 1; Short=GmPNC1 && PF00153:Mitochondrial carrier protein	0	851.27	136.929	714.341	-577.412	magenta
Gohir.D07G094000	- && - && PF03029:Conserved hypothetical ATP binding protein	0	659.471	135.99	523.481	-387.491	magenta
Gohir.A08G222800	- && P91924.3 RecName: Full=ADP-ribosylation factor && PF00025:ADP-ribosylation factor family	Arf	640.122	135.181	504.94	-369.759	magenta
Gohir.D02G199900	- && - && PF00254:FKBP-type peptidyl-prolyl cis-trans isomerase	FKBP_C	576.217	135.091	441.126	-306.035	magenta
Gohir.A06G043100	- && Q8RWM6.1 RecName: Full=Transmembrane emp24 domain-containing protein p24delta5; AltName: Full=Atp24; AltName: Full=p24 family protein delta1c; Short=p24delta1c; AltName: Full=p24 family protein delta5; Short=p24delta5; Flags: Precursor && PF01105:emp24/gp25L/p24 family/GOLD	-	589.599	134.729	454.87	-320.142	magenta
Gohir.A12G189100	- && - && PF00571:CBS domain	CBS	709.102	134.359	574.743	-440.383	magenta
Gohir.A02G052800	- && Q8VXU6.1 RecName: Full=Protein DEHYDRATION-INDUCED 19 homolog 4; Short=AtDi19-4 && PF05605:Drought induced 19 protein (Di19), zinc-binding|PF14571:Stress-induced protein Di19, C-terminal	-	575.564	132.755	442.809	-310.054	magenta
Gohir.D09G121600	- && - && PF01428:AN1-like Zinc finger|PF01754:A20-like zinc finger	0	692.444	132.669	559.775	-427.105	magenta
Gohir.D04G124800	- && Q9LZM7.1 RecName: Full=PRA1 family protein A1; Short=AtPRA1.A1 && -	-	569.926	131.203	438.723	-307.52	magenta
Gohir.D05G286400	- && - && PF02190:ATP-dependent protease La (LON) substrate-binding domain	-	553.721	131.147	422.574	-291.426	magenta
Gohir.A01G063900	- && - && PF00179:Ubiquitin-conjugating enzyme	UQ_con	976.813	122.878	853.935	-731.058	magenta

[truncated: 3 more sheets: Table S11, Table S12, Table S13]
